# Supplementary material for: IFN-mediated negative feedback supports bacteria class-specific macrophage inflammatory responses
Source: eLife. 2019 Aug 6;8:e46836. doi: 10.7554/eLife.46836 (PMC6684266; doi:10.7554/eLife.46836)
Supplement: Figure 2—source data 1. — Using the titration matrix conditions shown in Figure 1, BMDM were stimulated for 2 hr and gene expression was measured by microarray. Data are show as log2 fold change compared to unstimulated. [file elife-46836-fig2-data1.xlsx]

## Sheet: fold.change.all.csv
	unstimulated	10 P3C	100 P3C	1,000 P3C	10,000 P3C	0.1 LA	0.1 LA + 10 P3C	0.1 LA + 100 P3C	0.1 LA + 1,000 P3C	0.1 LA + 10,000 P3C	1 LA	1 LA + 10 P3C	1 LA + 100 P3C	1 LA + 1,000 P3C	1 LA + 10,000 P3C	10 LA	10 LA + 10 P3C	10 LA + 100 P3C	10 LA + 1,000 P3C	10 LA + 10,000 P3C	100 LA	100 LA + 10 P3C	100 LA + 100 P3C	100 LA + 1,000 P3C	100 LA + 10,000 P3C	1000 LA	1000 LA + 10 P3C	1000 LA + 100 P3C	1000 LA + 1,000 P3C	1000 LA + 10,000 P3C
genes	X_6285457020_A	X_6285457020_B	X_6285457020_C	X_6285457020_D	X_6285457020_E	X_6285457020_F	X_6285457025_A	X_6285457025_B	X_6285457025_C	X_6285457025_D	X_6285457025_E	X_6285457025_F	X_6285457029_A	X_6285457029_B	X_6285457029_C	X_6285457029_D	X_6285457029_E	X_6285457029_F	X_6285457031_A	X_6285457031_B	X_6285457031_C	X_6285457031_D	X_6285457031_E	X_6285457031_F	X_6285457032_A	X_6285457032_B	X_6285457032_C	X_6285457032_D	X_6285457032_E	X_6285457032_F
0610005C13Rik	0	-0.00339238	-0.0467078	-0.0207754	-0.0880385	-0.0829946	-0.0506649	-0.0144959	-0.0297027	-0.00736551	-0.0284309	-0.103904	-0.0158844	-0.0882628	0.0207968	-0.0566062	-0.0943985	-0.0399455	-0.0319931	-0.0848701	-0.00557266	0.013673	-0.0348516	-0.0207754	0.0191411	0.00807481	0.0305114	-0.0332304	-0.0842674	-0.0130587
0610007C21Rik	0	0.137137	-0.0204017	-0.0647794	-0.323446	0.162151	0.288181	0.0303823	-0.247322	-0.141794	0.0850471	0.0607079	0.0607079	0.0503589	-0.039726	0.00988475	0.019608	-0.181754	0.182937	-1.66171	0.125231	0.0917779	0.0619493	0.0189392	-0.0367719	-0.0453486	-0.0585668	0.110239	0.0447484	-0.268364
0610007C21Rik	0	-0.196373	-0.406818	-0.378641	-0.4281	0.00441174	-0.0397046	-0.237058	-0.325641	-0.45	-0.273591	-0.250135	-0.31986	-0.387184	-0.334675	-0.327605	-0.503936	-0.481571	-0.615214	-0.560816	-0.483334	-0.507064	-0.448382	-0.466321	-0.556901	-0.470892	-0.66146	-0.712197	-0.796117	-0.679569
0610007C21Rik	0	-0.185088	-0.253385	-0.25575	-0.406007	0.191631	0.0913851	-0.25575	-0.326986	-0.361537	-0.184071	-0.00576709	-0.335129	-0.333776	-0.375838	-0.372423	-0.322825	-0.355879	-0.0698111	-0.599706	-0.323968	-0.539134	-0.396826	-0.398816	-0.576094	-0.648047	-0.639688	-0.733984	-0.631813	-0.499196
0610007C21Rik	0	-0.27093	-0.261029	-0.760536	-0.206284	0.0888857	0.045318	-0.097323	-0.32005	-0.302453	-0.0610845	-0.107662	-0.226863	-0.286086	-0.101803	-0.289737	-0.265416	-0.312207	-0.314374	-1.58176	-0.121773	-0.30908	-0.117031	-0.177093	-0.277883	-0.222207	-0.37126	-0.226863	-0.324963	-0.54637
0610007L01Rik	0	0.143493	0.358506	0.53701	0.323327	0.0926856	0.000712547	0.133365	0.313434	0.424581	0.387556	0.305775	0.379175	0.483917	0.46593	0.55483	0.520491	0.494529	0.709462	0.747048	0.441383	0.568631	0.460207	0.614372	0.506361	0.423454	0.480294	0.340791	0.426369	0.241964
0610007N19Rik	0	0.0232264	0.0312607	-0.0107573	-0.0369778	0.0625614	0.0310965	-0.00499115	0.0465191	-0.0100551	0.0218256	0.0183248	-0.0984327	0.00155289	0.050216	-0.0318668	-0.062826	-0.0132489	0.00949207	-0.0302562	0.00988357	0.0480938	-0.0275295	0.0261565	0.00804852	0.0474624	0.0193292	0.0147264	0.0160647	0.0162978
0610007N19Rik	0	-0.0627569	-0.041938	-0.13605	0.00700227	-0.0863419	-0.0397632	0.00793551	-0.0988642	-0.015372	0.000881239	0.0343382	-0.0780536	-0.0863419	0.00472478	-0.0422938	0.00890964	0.00563783	-0.0131732	-0.00374552	-0.0400057	-0.084914	0.0119609	-0.0661297	0.0127166	-0.0453542	-0.0561642	-0.0744281	-0.0854202	-0.0176395
0610007P08Rik	0	-0.0436339	-0.0360883	-0.00922965	-0.0174479	-0.0376834	-0.0313912	-0.012574	-0.0284108	-0.0529866	0.00222911	-0.00109793	-0.0171076	-0.0110467	-0.0593435	-0.0750391	0.000224027	-0.035268	0.0446218	-0.0688568	-0.013336	0.0559981	-0.0062054	-0.0520958	0.011665	0.0776041	-0.0079664	-0.0271914	0.0337491	-0.067074
0610007P08Rik	0	0.00318827	-0.0390013	-0.0100993	-0.0250795	0.0642154	0.0392272	0.0184074	-0.0668706	-0.00932851	-0.0845389	-0.00745515	0.00409227	-0.0274199	-0.0528223	-0.101138	-0.0365166	-0.00449422	-0.0102002	-0.0729051	-0.0692894	-0.0671212	-0.00389799	-0.00936643	0.0836663	-0.0241152	-0.0413197	0.02485	-0.109346	0.0081482
0610007P08Rik	0	0.0256487	-0.101213	-0.197258	-0.224191	-0.0401974	-0.0834614	-0.140161	-0.259484	-0.244093	-0.067377	-0.131103	-0.137108	-0.145654	-0.269869	-0.141114	-0.190238	-0.153351	-0.162973	-0.362789	-0.175267	-0.160584	-0.162355	-0.10573	-0.0644588	-0.062999	-0.102527	-0.116398	-0.0905042	-0.0949356
0610007P08Rik	0	-0.0344666	-0.0726631	-0.142144	-0.133882	-0.048583	-0.0574766	-0.0672934	-0.205574	-0.141007	-0.126486	-0.0798419	-0.149774	-0.1942	-0.14414	-0.102849	-0.115529	-0.175718	-0.108095	0.387815	-0.113842	-0.194026	-0.0812085	-0.0923157	-0.186945	-0.0759731	-0.0627209	-0.121924	-0.0344114	-0.177359
0610007P08Rik	0	0.0611552	-0.12422	-0.147364	-0.0968756	0.0408611	-0.0417385	-0.0542897	-0.131246	-0.191304	-0.00501883	-0.0357797	-0.0701012	-0.119271	-0.144024	-0.093095	-0.0798708	-0.0601934	-0.0803431	-0.360483	-0.0508816	-0.0968756	-0.159512	-0.00744023	-0.0604373	0.00400144	-0.00588846	0.0551921	-0.00709569	0.0386688
0610007P14Rik	0	-0.109424	-0.0563932	-0.204489	-0.179801	-0.0296548	-0.104717	-0.137848	-0.140437	-0.102194	-0.201081	-0.0912238	-0.198322	-0.0872432	-0.169235	-0.28553	-0.251665	-0.275446	-0.373035	0.232869	-0.211165	-0.272216	-0.0541111	-0.226674	-0.176855	-0.339381	-0.143943	-0.15862	-0.13348	-0.369864
0610007P14Rik	0	-0.00744235	0.17355	-0.0249225	-0.0184603	0.215429	0.223276	0.188333	-0.0807638	0.158861	0.194398	0.13154	0.186798	0.193988	0.166821	0.0959716	0.189488	0.0943464	0.106779	-1.5874	0.277677	0.279521	0.0339908	0.0816427	0.302103	0.132266	0.142219	0.118737	0.0359795	0.0971075
0610007P14Rik	0	0.052043	-0.0498182	0.0540353	-0.0125197	0.105397	0.135362	0.0680261	-0.0109733	0.0180979	-0.0577599	-0.000598908	-0.0550596	0.00648953	0.0164263	-0.0648605	-0.0367014	-0.106098	-0.121229	0.507463	-0.144628	-0.0428005	-0.211384	-0.215497	-0.119785	-0.144089	-0.173375	-0.235025	-0.255761	-0.355257
0610007P22Rik	0	0.227268	0.222235	0.0670461	0.157527	0.342343	0.224384	0.143589	0.0736074	0.250662	0.167672	0.107849	0.14278	0.0736074	0.248924	0.0728015	-0.0654633	0.0327912	0.150881	1.00316	0.161387	0.0105603	0.0262703	0.14744	-0.0047956	0.0850161	-0.093878	-0.0418765	-0.00867868	0.0962062
0610007P22Rik	0	-0.164068	0.0228044	0.0762359	-0.0292138	0.154793	0.0355382	-0.0636408	-0.131152	-0.0752802	-0.0920752	-0.132147	-0.132561	-0.121751	-0.132335	-0.137804	-0.25473	-0.242073	-0.0944457	0.593087	-0.0369804	-0.18516	-0.164249	-0.105165	-0.217335	-0.247735	-0.291752	-0.242681	-0.35926	-0.249642
0610007P22Rik	0	0.0170834	0.0755874	0.160127	0.137471	0.137145	0.115862	0.120399	0.0257902	0.0839043	-0.0818385	0.0177337	-0.00990766	-0.0033252	0.173635	-0.0280562	-0.0482515	-0.154364	0.219786	0.446004	0.0683074	0.0357563	0.120399	0.157144	-0.114577	-0.0274458	-0.202437	-0.114866	-0.142539	-0.0908778
0610008F07Rik	0	-0.0175067	0.0458175	0.00802807	0.0626531	-0.0242806	-0.0137485	-0.0166519	-0.0587507	-0.0985272	0.00547837	-0.0207962	-0.0108978	-0.0513452	-0.0464768	0.0399066	-0.0643428	-0.039245	0.0447827	0.0147739	0.0358769	0.0095533	-0.0193478	-0.00320337	0.0709503	0.0165517	0.0792019	0.0724047	0.0341259	0.166669
0610009B14Rik	0	0.198669	-0.0696676	0.0922742	0.0359009	0.0648379	-0.0165968	0.1182	0.0875754	0.0857331	0.0385843	0.0464018	0.148932	0.036807	0.014021	0.0982681	0.0761094	0.128922	0.115325	0.0729184	0.0168954	0.0173743	0.106466	0.0459372	0.10577	0.014021	-0.0696676	0.0813546	0.0640119	0.0728348
0610009B22Rik	0	-0.0994012	-0.233489	-0.27987	-0.376974	0.00800293	0.109284	-0.0644795	-0.349772	-0.147418	-0.144124	0.0739481	-0.0447259	-0.353835	-0.222479	-0.225245	-0.307592	-0.21062	-0.502841	-0.811252	-0.552689	-0.572894	-0.486632	-0.491133	-0.539106	-0.450671	-0.476963	-0.493009	-0.503479	-0.244134
0610009D07Rik	0	-0.0222137	0.0698521	0.0941337	0.151536	0.0224254	0.0125599	0.0358728	0.0933979	0.0876793	0.0780104	0.03005	0.0783162	0.0738556	0.183088	0.157236	0.041632	0.124098	0.235115	0.85663	0.176221	0.0841985	0.191168	0.0957841	0.127183	0.134666	0.153568	0.0967711	0.0498006	0.16345
0610009D07Rik	0	-0.0623295	0.0211505	-0.0562455	-0.0390813	-0.05566	-0.0511467	-0.0373638	-0.0163691	-0.0519112	-0.0323797	0.0164111	-0.118516	-0.101795	-0.00423708	-0.00105155	0.018291	-0.0130796	-0.00336294	-0.0601374	-0.0626144	-0.0278132	-0.0866354	-0.0719776	-0.0879001	-0.076647	-0.0794759	0.00965184	-0.0397782	-0.0202236
0610009L18Rik	0	-0.0117431	-0.0584774	-0.0802539	-0.0245024	0.0406488	-0.05528	0.00484624	-0.0433735	-0.0252848	0.00624115	-0.0155194	-0.0669616	-0.0559842	-0.0738028	-0.0424868	-0.0515428	-0.0152977	-0.0173108	-0.0406905	-0.0863939	-0.108652	-0.0420346	-0.094622	-0.0534573	-0.0741349	-0.13112	-0.0612643	-0.0647951	-0.00837416
0610009O20Rik	0	0.0164797	-0.0131502	-0.116994	-0.136351	0.0810037	0.0428554	0.0244058	-0.11535	-0.0829227	-0.0591205	0.0070184	-0.154962	-0.146983	-0.0297314	-0.175884	-0.150262	-0.092701	-0.173892	0.152838	-0.0331988	0.0562112	-0.111666	-0.142584	-0.187671	-0.200655	-0.174633	-0.0716886	-0.182891	-0.113648
0610010F05Rik	0	0.0887767	-0.0620914	-0.0254442	-0.0115014	0.0758992	-0.0254869	-0.0121304	0.043167	0.0140426	0.00466335	-0.0248273	0.0567749	-0.0134517	-0.0381164	-0.00638081	0.0342106	-0.0338015	-0.0264502	0.0530189	0.0709655	0.00301978	-0.0225631	0.054227	0.0644832	0.00579769	0.00928252	0.0798927	0.0110112	-0.00939009
0610010F05Rik	0	-0.0312909	-0.0270158	0.030467	0.0600886	-0.0181818	-0.0689028	0.0135051	0.0547755	-0.0512612	-0.0611919	0.0150153	-0.0491875	0.0534313	0.0668888	-0.0485964	-0.0117314	0.0463728	0.127931	0.496214	-0.0997142	-0.0946577	-0.00540048	0.0131747	-0.0626258	0.0146221	0.032053	-0.0621939	0.0104544	0.185551
0610010F05Rik	0	0.0477448	-0.0172123	0.039194	0.144447	0.014262	-0.084078	0.0298598	0.0715691	0.0325992	0.0803851	-0.00403372	-0.0130092	-0.0531383	0.026194	0.0012235	-0.0537119	-0.0312108	0.175688	0.863179	0.0863717	0.109617	0.0546621	0.11217	0.126002	0.0597218	0.135206	0.237641	0.12544	0.237457
0610010F05Rik	0	0.0575987	-0.0744212	-0.0508252	0.0257983	-0.0296771	-0.0816601	-0.0581974	-0.0647451	0.0263369	0.0231668	-0.0403605	-0.0607736	-0.0863178	-0.0396948	-0.117097	-0.0635958	-0.0108404	-0.040901	-0.227136	0.0544671	0.0025507	0.0159568	-0.016118	0.0798117	-0.00876831	0.039117	0.0518501	0.0185281	0.143805
0610010K14Rik	0	-0.0323739	-0.0696679	-0.0688786	-0.204863	0.0541186	0.0437998	-0.0912883	-0.107176	-0.0531813	-0.0111569	0.0170623	-0.0234525	-0.107478	-0.0440963	-0.0222649	-0.0747398	-0.224521	-0.298561	-0.795261	-0.146883	-0.137359	-0.122669	-0.45213	-0.334011	-0.25243	-0.17084	-0.229523	-0.26941	-0.185387
0610010O12Rik	0	0.0425485	0.01806	0.0300193	0.0440199	0.124231	0.05591	0.0556243	0.0986846	0.025791	0.0859273	0.0909924	0.0420473	0.0223418	-0.00331381	0.0541295	0.101774	0.0583193	-0.0252928	0.0444218	0.069535	0.061928	0.0678847	0.0595801	-0.0157699	0.0646709	-0.0276065	0.0543794	0.0133512	0.0230507
0610011F06Rik	0	0.0256917	0.0573971	0.0531966	-0.00258991	0.133208	0.152533	0.0646346	0.010089	0.0640863	-0.0543014	-0.036672	0.0799081	0.093865	-0.0178411	0.0774166	0.0570555	0.0471575	-0.130516	-0.513552	0.0407454	0.0690605	0.108746	0.0804796	-0.0168146	0.0168693	-0.0765071	0.0165552	0.0785458	-0.0312144
0610011F06Rik	0	-0.0480974	-0.0593462	-0.0673538	-0.033195	-0.00236699	-0.00939082	-0.131415	-0.1268	-0.0384724	-0.140542	-0.0479188	-0.0864445	-0.0723533	-0.0441711	0.0105036	-0.0483221	-0.155481	-0.273764	-0.286728	0.0849716	0.0979008	-0.0309288	-0.0887416	0.0189774	-0.0350008	-0.0551571	-0.0534615	0.0205866	-0.0877791
0610011L14Rik	0	0.0737596	0.0381314	0.0428871	0.0430326	0.0302642	0.00179397	0.0414668	0.0465728	0.109543	0.0319394	0.0239613	0.11744	0.076818	0.135728	0.0917532	0.0290692	0.0329943	0.156994	0.0780259	0.00747233	0.0793819	0.0188694	0.10052	0.0595449	0.0881502	0.0415842	0.053181	0.0833387	0.0831741
0610012G03Rik	0	0.130069	-0.343058	-0.602188	-0.315532	0.0989102	-0.248546	-0.48987	-0.569597	-0.505725	-0.550911	-0.505725	-0.680264	-0.809471	-0.633753	-0.936112	-0.855405	-0.879958	-1.23262	-0.539271	-1.37469	-1.61371	-1.3881	-1.24292	-1.3527	-1.63842	-1.39831	-1.66399	-1.54029	-1.18948
0610012H03Rik	0	0.0352694	0.105332	0.116249	0.045047	0.0996415	0.00366013	0.086477	0.0414075	0.0790325	0.0963462	0.0233544	0.119312	0.101023	0.0341151	0.117884	0.0532178	0.02903	-0.00571208	0.101042	0.113333	0.0906316	0.076602	0.0893713	0.0751703	0.0819813	0.0750502	0.0732654	0.0601729	0.0173136
0610012H03Rik	0	0.0311693	-0.0214196	-0.0468567	-0.0226746	-0.0755825	-0.116658	-0.0902414	-0.0492162	-0.152074	-0.0452967	-0.0844269	-0.108124	-0.101385	-0.125738	-0.105885	-0.0451411	-0.0922379	-0.0104981	0.00854358	-0.057429	0.0631295	-0.155826	-0.0325502	-0.0328184	-0.03267	-0.0759775	-0.090221	-0.0580728	-0.0259577
0610025J13Rik	0	0.0233379	-0.0483147	-0.0612812	0.000889675	0.0053174	-0.0901003	-0.121661	0.038701	-0.0199977	-0.034045	0.00111959	-0.0580783	-0.0150725	-0.0371796	-0.0768148	-0.0770565	0.0189308	-0.0479825	0.0294264	0.0243695	0.0051016	-0.0312305	-0.0311322	-0.0467632	-0.0725819	-0.095413	-0.0341014	0.00336784	-0.0298846
0610025J13Rik	0	0.00529782	-0.0604284	0.0136633	0.103045	-0.0240656	-0.0497602	-0.0104273	-0.0242646	-0.00732556	-0.0277983	0.00772432	-0.0337567	0.00218065	-0.0167602	-0.0802456	-0.0382964	-0.0137393	-0.0402786	0.194698	-0.00082333	0.045882	-0.0181389	0.0305652	0.00883911	-0.0260428	-0.03301	0.0179813	0.0222103	0.0304242
0610030E20Rik	0	0.0650663	0.0895367	-0.0260995	-0.0854019	-0.0127507	0.0864322	0.108021	0.000426583	0.119432	0.035183	0.0781443	-0.0218396	-0.0265968	0.00440212	-0.0279466	-0.0630837	-0.0630837	0.0415775	0.11488	0.0338313	-0.00595459	0.00796614	-0.0628309	0.0560654	0.0432315	-0.0233584	0.154244	-0.00747087	-0.0461526
0610030E20Rik	0	0.0755147	0.0818927	0.0765093	0.132965	0.0982321	0.106882	0.0512905	-0.0140114	0.0620639	0.0967801	0.0426603	0.0477484	0.064429	0.0662488	0.090946	0.0582418	0.130783	0.153026	-0.007396	0.123378	0.0226506	0.0842576	0.0405749	0.0088964	0.0471341	0.112944	0.0680255	0.0463336	0.0199716
0610030E20Rik	0	-0.18542	-0.257203	-0.284063	-0.318098	-0.136315	-0.338051	-0.278031	-0.285787	-0.422055	-0.442339	-0.290405	-0.373207	-0.35417	-0.330199	-0.51885	-0.556802	-0.534713	-0.467625	-0.632158	-0.559823	-0.617146	-0.502698	-0.50488	-0.522362	-0.687464	-0.527139	-0.709995	-0.45229	-0.547799
0610031J06Rik	0	-0.128391	-0.163228	0.00216605	-0.0473529	-0.0441061	-0.0380646	-0.100312	-0.411864	-0.101296	-0.225523	-0.181366	-0.25428	-0.108928	-0.169728	-0.226253	-0.251504	-0.107022	-0.408442	-0.657084	0.0808133	-0.0260716	-0.0286553	-0.396918	-0.193929	-0.333255	-0.210531	-0.212243	-0.0959088	-0.265468
0610031J06Rik	0	-0.329031	-0.176818	-0.280299	-0.246666	-0.21584	-0.160926	-0.311208	-0.390664	-0.334722	-0.471389	-0.381515	-0.412125	-0.376616	-0.420312	-0.432087	-0.474817	-0.533938	-0.334722	0.141796	-0.495536	-0.201071	-0.360689	-0.543621	-0.363492	-0.398332	-0.522585	-0.536931	-0.231438	-0.358706
0610031J06Rik	0	0.126002	-0.202928	-0.0766313	-0.118622	0.0685846	-0.114489	-0.251392	-0.191144	-0.128662	-0.127062	-0.106681	-0.180079	-0.0489028	-0.180888	-0.290032	-0.24504	-0.196529	-0.375581	0.267901	-0.117835	-0.107292	-0.0720343	-0.191144	-0.311217	-0.203613	-0.307113	-0.24504	-0.109887	-0.255328
0610037L13Rik	0	-0.0271786	0.16007	-0.0100921	0.0102436	0.0120894	0.052297	0.111429	0.0649933	0.0761179	-0.0650612	0.0294014	0.055329	0.101966	0.174801	0.0176874	-0.0287601	-0.0188042	0.179986	-0.120839	0.0730721	0.226502	0.0288672	0.0884099	0.0456155	-0.0560751	-0.0395127	-0.104541	0.070323	0.139715
0610037L13Rik	0	-0.0217748	-0.0103371	0.048204	0.0225538	0.119236	0.171816	-0.0223223	0.028716	0.122698	-0.0708929	0.109596	0.112612	0.155329	0.170863	0.14549	0.0166029	0.10134	0.086521	-0.275173	0.115394	0.0866639	0.204913	0.0805746	0.199262	0.189014	0.0545662	0.259818	0.136191	0.128522
0610037P05Rik	0	0.0283927	0.0447839	0.0740393	0.0483327	0.0629273	0.0787218	0.0893695	0.0789476	0.0274669	0.050216	0.0303758	0.089302	0.0799126	0.0816533	0.0219626	0.0995432	0.0404345	-0.10745	0.00955703	0.0590832	-0.0269897	0.040443	-0.0151684	0.0262967	-0.025879	-0.0186801	-0.057877	-0.0231052	0.0154891
0610037P05Rik	0	0.00767502	0.0887473	0.00744702	0.0366629	0.045163	0.00518324	0.0505246	0.0447703	-0.0308709	0.0448648	-0.00982179	0.115033	0.136974	-0.0101349	-0.0380515	-0.0317305	0.104147	0.0102003	0.0185504	0.0843062	0.0179517	0.130402	0.0227311	0.00535004	0.0556148	-0.00497869	0.0483879	-0.00958346	0.0084737
0610038B21Rik	0	0.0781848	-0.0260788	0.0848299	0.0603334	0.0101469	0.0651202	0.0744491	0.00840345	0.0331447	0.0415123	0.0437933	0.04073	0.0406789	-0.00322107	-0.0259468	0.0329992	0.0153316	0.0511311	0.0401395	0.0701226	-0.0286063	-0.063797	-0.00237731	0.15135	-0.0270315	0.0286597	0.0809261	0.0439951	0.0739071
0610039K10Rik	0	-0.122307	-0.0956144	-0.102282	-0.102466	-0.0323677	-0.0445612	-0.0857411	-0.0648644	-0.065307	-0.0782609	-0.0798511	-0.0258075	-0.0549085	-0.125932	-0.0120054	-0.14555	-0.0695154	-0.133313	-0.0703597	-0.136721	-0.0930303	-0.037471	-0.0821719	-0.0566237	-0.0198557	-0.0471419	-0.0718132	-0.0544759	-0.0673996
0610040B10Rik	0	-0.0355326	0.058679	-0.00295209	-0.0349402	0.0749051	0.0454637	0.0470074	-0.0584137	-0.00406752	0.00232603	0.0272957	-0.0290366	-0.0545063	0.0147947	-0.00948269	-0.0650411	0.0130471	0.0368637	-0.0541733	-0.0563834	-0.0759172	0.0541446	-0.142976	-0.0488678	-0.0828848	-0.0238402	-0.020135	-0.0653265	-0.0701625
0610040J01Rik	0	-0.0327905	-0.0821193	-0.0912071	-0.112357	0.0165365	0.00133178	-0.0914309	0.0200709	-0.0268482	-0.0331669	-0.0862343	-0.0353793	-0.00316277	-0.0105373	-0.0437753	-0.0383795	-0.121925	-0.122927	0.0693709	-0.0843235	-0.046796	-0.0118683	-0.0967774	-0.000709363	-0.139355	-0.0992299	-0.0637211	-0.135797	-0.0807031
0910001L09Rik	0	0.0773151	-0.326451	-0.244097	-0.0973393	0.204174	0.249885	-0.0349376	-0.145439	-0.126753	-0.0563354	-0.0268362	-0.158511	-0.126753	-0.129402	-0.25172	-0.184128	-0.212541	-0.672647	-0.319817	-0.566139	-0.402221	-0.145439	-0.479435	-0.524155	-0.373712	-0.533051	-0.212541	-0.444591	-0.566139
1010001N08Rik	0	-0.0797388	-0.0300248	-0.134805	-0.0258424	0.00115936	-0.0760724	-0.114298	-0.0998716	-0.0164966	-0.0564564	-0.0600001	-0.0418656	-0.103591	0.00982754	-0.0440075	-0.0838749	-0.1188	-0.193197	-0.0351669	-0.0587453	0.00983937	-0.00856508	-0.00766474	-0.122981	-0.0977516	-0.149197	-0.0488487	-0.0766112	-0.0777957
1100001G20Rik	0	0.141738	0.116684	0.0742194	-0.0151342	0.0679012	0.0489368	0.0829999	0.149806	0.115106	0.034322	0.145398	0.0941153	0.0856407	0.0920575	0.0889324	0.126956	0.117545	0.13009	-0.00028042	0.110513	-0.0288829	0.0575064	0.00602369	0.0545852	0.0868623	0.0552342	0.00342575	0.0683187	0.0766061
1110001A16Rik	0	0.00539061	0.064218	0.00580489	0.025431	-0.00298543	0.0571553	-0.0163151	0.115745	0.0211613	0.0228692	0.0472711	-0.00668418	0.0117442	0.0460458	0.0250187	0.0354904	0.0044772	0.0361369	0.0224243	0.0370378	-0.0350153	0.0777315	0.0101816	0.0933292	0.0797251	0.0337084	0.0380197	0.038054	0.0359007
1110001J03Rik	0	0.00122404	0.283095	0.105536	0.247208	0.0485506	0.0199915	-0.0492871	-0.0686647	0.0999669	0.0317367	0.0419206	0.104403	0.0327841	0.00353893	-0.0541238	-0.0861522	0.0320047	-0.0485191	0.00328656	-0.301078	-0.183464	-0.212551	0.0415855	-0.107644	-0.135263	-0.368368	-0.178077	-0.201225	-0.0233631
1110002B05Rik	0	-0.258059	-0.603296	-0.287874	-0.0718336	-0.5763	-0.0336311	-0.199428	-0.385242	-0.350209	-0.0278389	-0.126919	-0.201521	-0.459983	-0.13244	-0.373033	-0.442452	-0.105464	-0.639495	-0.435323	-0.901335	-0.876412	-0.737398	-0.21405	-0.675864	-1.0794	-0.928035	-0.786378	-1.00191	-0.34406
1110002L01Rik	0	0.00169589	0.081187	-0.0347563	-0.0791032	0.0487711	-0.0513058	-0.000296461	-0.000719356	0.115	-0.0288386	0.0385965	0.036778	0.0188238	-0.0308684	-0.0233915	0.0140563	0.0798341	-0.0778178	0.00252777	0.00790448	-0.0444055	-0.0722309	0.0109947	-0.0437286	-0.0650026	-0.077394	0.0861616	0.0672344	-0.0359584
1110002L01Rik	0	-0.122065	-0.0885354	-0.108075	-0.0694007	-0.114956	-0.0851714	-0.0250759	-0.125397	-0.104382	-0.163498	-0.0902266	-0.0319036	-0.18369	-0.0935114	-0.103317	-0.10615	-0.111232	-0.0900524	-0.0489149	-0.122972	-0.122205	-0.0667719	-0.0584388	-0.0877591	-0.0475161	-0.106839	-0.122222	-0.121156	-0.134953
1110002L01Rik	0	0.00382974	0.0238303	-0.0488359	-0.00245202	-0.0318163	-0.0295458	0.0374995	0.0409168	0.00285422	-0.0199488	-0.0484796	0.0109019	0.0681577	0.0144956	-0.0134138	-0.0136768	0.0102005	0.0356113	0.0570702	-0.0414646	0.0417923	-0.0359202	-0.00748419	-0.0116355	0.012782	-0.0068954	-0.0205364	-0.00944879	-0.0541361
1110002L01Rik	0	-0.00673838	-0.0624521	0.0303537	0.0118425	0.020632	-0.000539632	0.0526994	-0.0145097	-0.0343754	0.0753264	0.00794575	-0.0294384	-0.0282536	-0.0622988	-0.0880356	0.027005	0.0112401	-0.0391657	-0.0145762	0.0253409	-0.0250891	0.0030946	-0.00216603	0.0621278	-0.0269337	-0.0259901	-0.116732	-0.0277074	0.015364
1110002N22Rik	0	0.00608883	0.120526	-0.0549252	0.021789	0.0284098	-0.0422449	0.0581593	-0.0429165	0.0818029	0.146587	0.10464	0.000897982	0.0330728	0.0553362	0.125299	0.253416	0.147917	0.0294505	-0.0957783	0.424848	0.36764	0.296589	0.208183	0.242319	0.29473	0.229442	0.166867	0.247937	0.272093
1110003E01Rik	0	-0.242158	-0.425633	-0.243593	-0.207751	-0.124218	-0.142861	-0.140661	-0.399379	-0.33761	-0.0220836	-0.269696	-0.285411	-0.329283	-0.302683	-0.285411	-0.209329	-0.25138	-0.18597	-0.860469	-0.487756	-0.60298	-0.63265	-0.279401	-0.461783	-0.583231	-0.904273	-0.504554	-0.90617	-0.278066
1110004E09Rik	0	-0.042755	-0.0468948	-0.0245462	-0.0395708	-0.0339262	-0.0802098	-0.020301	-0.0426693	-0.037944	0.017508	-0.0728932	-0.0783216	-0.0585766	-0.0153553	0.017508	0.00804746	-0.0173611	0.0408156	-0.0889037	-0.0606559	-0.0491398	-0.00723663	-0.0237438	-0.0189308	0.0510565	0.0885977	0.0315463	0.0148012	0.00116695
1110004F10Rik	0	0.0340484	0.00268232	0.00825574	0.0808935	-0.0209382	0.0499246	0.0573567	0.0138859	0.0441102	0.00357942	0.0896895	0.101685	0.117989	0.0288152	-0.00949225	0.0822426	0.0586565	0.0120599	0.115482	-0.0557942	0.1289	0.0326411	0.10773	0.0735711	0.121244	-0.000173348	0.125981	0.0166284	-0.0210021
1110005A03Rik	0	-0.0551568	0.0532124	0.0144042	0.0252061	0.0523412	-0.0125093	0.0465924	-0.0792509	-0.0162922	0.0275373	0.0149233	-0.00830184	0.0146822	-0.0237482	0.0410851	0.0668215	-0.00599843	-0.0888379	0.0501079	0.0263928	0.00100183	0.0691578	0.0423827	-0.0717773	-0.0532122	0.0407094	-0.0295083	-0.0347206	-0.0228409
1110006O24Rik	0	0.00629433	-0.100816	-0.0865997	-0.106222	-0.0346699	-0.0428786	-0.0583358	-0.0757901	-0.190846	-0.0910363	-0.140458	-0.109089	-0.137334	-0.110469	-0.120236	-0.134305	-0.190895	-0.138641	-0.203069	-0.136162	-0.126536	-0.191741	-0.190072	-0.193408	-0.106355	-0.17227	-0.150615	-0.20082	-0.155599
1110007C09Rik	0	-0.0187992	-0.0083593	-0.00809985	-0.0309802	-0.00271933	-0.0386557	0.028782	-0.0233379	0.0240282	-0.0352589	-0.00245367	-0.0490876	-0.00311495	-0.00420099	0.0322588	0.0153555	-0.0265028	0.00967613	0.127321	-0.0496801	0.0320923	0.0698796	0.0232214	0.0337465	0.0172759	0.0558833	-0.0194891	-0.010686	-0.0482035
1110008F13Rik	0	-0.0105336	0.0601032	0.0634501	-0.22304	0.0422511	-0.0405457	-0.159798	-0.204909	-0.0321763	-0.158082	0.0807734	0.0305452	-0.272266	-0.259923	-0.0337422	0.0433162	-0.166823	-0.359904	-1.90468	-0.202902	-0.218005	-0.243746	-0.356749	-0.308218	-0.380248	-0.436912	-0.396107	-0.417092	-0.525964
1110008F13Rik	0	-0.237155	-0.218398	-0.166131	0.135531	-0.0506383	-0.00905988	0.0152799	0.0114695	0.169082	0.105393	0.0969998	0.24973	0.0854841	-0.0166425	0.187078	0.0321216	0.138684	-0.513993	-0.812545	-0.270702	-0.264534	-0.138752	-0.345207	-0.358113	-0.504924	-0.268063	-0.374119	-0.401851	-0.454405
1110008F13Rik	0	-0.294997	-0.00213214	0.16891	0.148356	0.0670283	-0.242493	-0.278437	-0.186778	-0.205368	0.0143785	-0.181497	-0.0757886	-0.23869	-0.262989	-0.278437	-0.269795	-0.410455	-1.11844	-2.3147	-0.720582	-0.689161	-0.699367	-0.689161	-0.537625	-0.592117	-0.458148	-0.620542	-0.825952	-0.499818
1110008J03Rik	0	-0.0971286	-0.011949	-0.124845	-0.19225	-0.0282647	-0.0460473	-0.134853	-0.0725701	-0.0313	-0.118441	-0.0523267	-0.14209	-0.0892773	-0.0664166	-0.0210758	-0.113968	-0.0974373	-0.0569457	0.0337452	-0.0605794	-0.0288826	-0.128633	-0.0610539	-0.023383	-0.021909	-0.0946306	-0.0455052	-0.0643611	-0.0543438
1110008J03Rik	0	-0.00790462	-0.0868682	-0.0292508	-0.0398664	-0.0381102	-0.0241588	-0.0814716	-0.101267	-0.0586085	-0.146824	-0.142602	-0.0963819	-0.106629	-0.123068	-0.189477	-0.23671	-0.111987	-0.203755	-0.244957	-0.199792	-0.177784	-0.223506	-0.212199	-0.231241	-0.1144	-0.155872	-0.183702	-0.270066	-0.165922
1110008J03Rik	0	-0.0509571	-0.164061	-0.0560123	-0.0854381	-0.0903942	-0.059417	-0.122791	-0.122609	-0.0927215	-0.148449	-0.0703314	-0.0952471	-0.054551	-0.0952274	-0.190676	-0.187869	-0.130943	-0.171993	-0.162543	-0.12983	-0.164179	-0.138453	-0.144947	-0.106054	-0.131806	-0.103667	-0.147204	-0.0306945	-0.101428
1110008L16Rik	0	-0.0334703	-0.0281777	-0.255597	-0.10989	0.124726	-0.0115223	-0.0934453	-0.126889	-0.230288	-0.0928483	-0.139793	-0.238655	-0.197136	-0.186937	-0.254044	-0.353435	-0.381404	-0.114738	0.598643	-0.3329	-0.337106	-0.23192	-0.223349	-0.302959	-0.373066	-0.27988	-0.355043	-0.34872	-0.21729
1110008P14Rik	0	-0.114123	0.049068	-0.0402764	-0.170716	0.0458899	-0.199563	-0.165845	-0.217287	-0.0273754	-0.251535	-0.27144	-0.199563	-0.1054	-0.0665879	-0.11003	-0.220881	-0.363679	-0.915107	-0.700546	-0.609153	-0.511585	-0.593986	-0.751903	-0.432513	-0.297065	-0.222083	-0.392319	-0.473119	-0.407266
1110012J17Rik	0	-0.0648063	0.0417577	0.00597978	-0.0594385	-0.00582175	0.0313028	-0.0274217	-0.115772	-0.0540104	-0.0801258	-0.085939	0.00413022	0.00930881	0.0363033	0.0115802	-0.0626686	-0.00981988	0.0247428	0.0383499	0.0327703	0.00163217	0.0319764	-0.0694331	-0.0212004	0.0310425	0.0452918	-0.00570222	-0.0557745	-0.0748295
1110012L19Rik	0	-0.0672074	-0.103534	-0.151574	-0.128748	-0.0307795	-0.0116237	-0.0745357	-0.112584	-0.164169	-0.0283396	-0.108734	-0.0863284	-0.0212691	-0.0695775	-0.123421	-0.0416396	-0.0461611	-0.177972	-0.205265	-0.0851944	-0.134157	-0.128616	-0.0889378	-0.148251	-0.131591	-0.159575	-0.246673	-0.101726	-0.119243
1110012L19Rik	0	-0.0699846	-0.241602	-0.208881	-0.282428	-0.0299346	-0.037894	-0.158148	-0.279926	-0.292555	-0.0906876	-0.154078	-0.273484	-0.224737	-0.217669	-0.25198	-0.203816	-0.215432	-0.316556	-0.428041	-0.106282	-0.200076	-0.22255	-0.173866	-0.260546	-0.204212	-0.326606	-0.231075	-0.339474	-0.182824
1110014N23Rik	0	0.0931149	-0.0298777	-0.126584	-0.187649	0.0916704	0.0394422	-0.10057	-0.196116	-0.15629	-0.0773675	-0.179318	-0.130777	-0.188847	-0.123692	-0.165276	0.0120426	-0.182849	0.0707803	0.0944784	0.227364	0.115292	-0.0975393	0.0471747	0.0356457	0.0520272	-0.0898092	-0.0381183	-0.0261664	-0.0244595
1110014N23Rik	0	0.104743	0.213736	0.135747	0.0598712	0.0429957	0.0774536	0.155908	0.0963629	0.139136	0.0190205	0.00246143	0.0794293	0.296147	0.18164	0.12309	0.142491	0.183755	0.170179	-0.846501	-0.00849746	0.0855311	0.0378853	0.00639099	0.13016	0.135437	-0.00901355	0.0356279	0.0467209	-0.0712262
1110017D15Rik	0	0.0836275	0.0392877	0.191101	0.0802703	0.0360545	0.0111707	0.149351	0.177245	0.0751253	0.0362908	0.0705163	0.157198	0.114695	0.027165	0.0387461	0.0220252	0.0393255	0.108778	-0.129618	0.0846803	0.0104679	-0.0348529	0.0422646	0.0905421	0.0286683	8.1e-05	0.0369425	0.0758426	0.000306907
1110017D15Rik	0	0.0189954	0.00263874	0.0157752	0.00144472	-0.0221961	-0.0232363	-0.0122216	0.0508459	-0.0421342	0.0280757	-0.0684165	-0.0197711	0.0480083	0.0346302	-0.012279	-0.0120847	-0.0786386	0.0369578	-0.0480993	-0.0403158	0.0162585	-0.00808503	-0.0167329	0.040543	0.0547977	0.0783807	0.0171892	-0.0386621	-0.0569397
1110017D15Rik	0	0.00745835	-0.0175253	0.0405292	-0.0917013	0.0306525	0.0524391	0.0358317	0.0423495	0.0153231	0.0337113	0.0615341	0.0305481	0.0311335	0.0922977	0.0139808	-0.000905122	0.050904	0.0164055	0.0865008	-0.0685842	0.090391	0.0114641	0.0162972	0.0280919	0.0411255	0.0715834	0.00567987	0.00130641	0.0135229
1110017F19Rik	0	0.0103038	0.104178	0.134227	0.119162	0.159436	0.101915	0.0816618	0.106389	0.0793752	0.124751	0.113477	0.100786	0.0926134	0.0973579	0.201027	0.103338	0.124646	0.00418143	0.0273778	0.129341	0.0206655	0.0803818	-0.0132508	0.077089	0.0715964	0.056594	0.141016	0.0607417	0.0723518
1110018G07Rik	0	-0.0483793	-0.111428	-0.320346	-0.272333	-0.197341	-0.260685	-0.277255	-0.42111	-0.547653	-0.0895203	-0.233728	-0.37458	-0.419047	-0.385952	0.170614	0.32926	0.103115	-0.147344	0.125788	0.516678	0.642854	0.473113	0.16633	0.309712	0.703563	0.769984	0.500597	0.431122	0.564261
1110018J18Rik	0	0.0434323	-0.10696	-0.0764257	-0.0447581	0.0220264	-0.0339135	-0.0803654	-0.1291	-0.13806	-0.0159524	-0.10301	-0.0507652	-0.069508	-0.0308947	-0.0414343	-0.0423631	-0.0852507	-0.101574	-0.421343	-0.0581973	-0.0867468	-0.144702	-0.0842081	-0.0442887	-0.153447	-0.078394	-0.0994099	-0.157043	-0.106187
1110018J18Rik	0	-0.04856	-0.022613	-0.0753681	-0.0729136	0.0661217	-0.0516253	0.0201049	-0.0704835	-0.00922439	-0.0372825	-0.0519984	-0.0480135	0.000189639	-0.0560383	-0.00110622	0.05781	-0.0237251	-0.0487119	-0.260611	-0.0353927	-0.0557887	0.0109498	0.016375	-0.0738685	-0.0594458	-0.0493743	0.00661201	-0.0752132	-0.125919
1110020A21Rik	0	0.0372458	0.0673358	-0.00905611	0.0838768	0.00162014	-0.00223992	0.0381173	-0.0305669	0.133801	-0.0194532	0.0704782	-0.0398851	0.0452307	0.0204842	-0.00736813	0.00145463	-0.0224427	0.00803539	0.00593783	0.00249408	-0.00637623	0.0713155	-0.0601918	0.0759592	0.0790723	0.0679516	-0.000595306	0.0250351	0.00252901
1110020C17Rik	0	0.0622217	0.0106418	-0.0131181	-0.00223649	0.049111	0.0606713	0.0661294	0.0299204	0.00686968	0.014686	-0.00510182	0.00313452	0.0267985	0.0416676	-0.00716032	-0.0439962	-0.00326368	0.0325686	-0.0628729	-0.0173555	0.018897	-0.00538917	-0.0192559	-0.0846438	0.0367316	-0.00647079	0.0316457	0.0450343	0.0636977
1110021J02Rik	0	-0.0267455	0.0638042	0.0850041	-0.0295964	-0.0216214	-0.0209914	-0.000718388	-0.0562382	-0.0635095	-0.0435995	0.0169842	-0.0339602	0.00752905	-0.0332516	-0.0440769	-0.127648	-0.0528286	-0.0592381	0.618942	-0.136171	-0.197932	-0.145587	-0.161992	-0.12988	-0.131292	-0.115737	-0.126004	-0.104444	-0.0706152
1110021J02Rik	0	0.0414072	0.0050787	0.0447459	0.0228208	0.0551515	0.000994221	0.0191577	0.00979219	-0.015699	0.00922778	-0.0410356	0.00397119	-0.000830992	0.0550745	0.00644943	0.0945446	0.0215283	-0.0180346	0.0207184	0.0134902	0.0129651	0.0791695	-0.00350413	0.0344831	0.0057635	-0.0115532	0.0636612	0.087965	0.0779223
1110021L09Rik	0	-0.0643645	-0.0194062	-0.069752	0.0341665	-0.0101587	-0.0850435	0.03532	0.0420923	0.0531987	-0.0137644	0.08931	0.0422734	-0.021949	-0.0960082	0.0221332	0.0510115	0.0558457	0.00736922	0.155925	-0.00567517	-0.0108257	0.0703993	0.0607031	0.0554261	-0.0296356	-0.079785	0.139219	-0.0102442	0.0286009
1110031I02Rik	0	0.118799	0.0246742	-0.0703221	0.0239763	-0.0557289	-0.013686	0.0340702	0.00471285	0.00778829	0.00430659	-0.044542	0.0536495	0.147971	-0.0399919	0.0613176	0.0348209	-0.0321671	0.0132733	-0.32938	0.0346528	0.00708804	0.0821669	-0.0256902	-0.0852012	-0.0527767	0.0293216	-0.163703	-0.166837	-0.0745813
1110032A03Rik	0	-0.0369778	-0.0494861	-0.142906	-0.14464	-0.185606	-0.0227192	-0.127976	-0.127455	-0.170499	-0.0927772	-0.14156	-0.115848	-0.0855024	-0.103045	-0.12776	-0.0681998	-0.183162	-0.0879937	-0.0640738	-0.182239	-0.199837	-0.152291	-0.180042	-0.137055	-0.070993	-0.0841119	-0.164921	-0.151413	-0.147926
1110032A04Rik	0	-0.0482941	-0.0892834	-0.0472972	-0.0986017	0.0475718	0.0338856	-0.00703412	0.100179	0.0197919	0.0456366	-0.0258187	0.0323843	0.00758667	-0.0110961	0.00785926	-0.0413281	0.00219951	-0.01035	-0.000907701	0.00096482	-0.0696272	-0.046987	-0.0213354	0.0478026	-0.0053356	-0.0186191	0.0338542	0.020935	0.0469985
1110032F04Rik	0	-0.0373408	-0.0182648	-0.0083898	-0.0713264	0.0148674	-0.0610707	-0.0398596	-0.00728848	0.00574274	0.0241079	0.0197532	-0.0252272	-0.0386018	-0.00744596	-0.00252137	-0.0722439	-0.0786431	-0.0948422	0.0307422	-0.0518006	-0.0711069	-0.00795239	-0.0560814	-0.0187119	-0.00240649	-0.0502446	-0.0439296	-0.0419128	-0.0719821
1110034A24Rik	0	-0.0527756	-0.0715408	-0.0757216	-0.120707	-0.0151119	-0.103932	-0.0957391	-0.102195	-0.167109	-0.115347	-0.103704	-0.0376172	-0.0508162	-0.0310143	-0.147234	-0.0816679	-0.129574	-0.0434651	-0.147196	-0.0653065	-0.153508	-0.161815	-0.0947665	-0.0825335	-0.167341	-0.147925	-0.0285472	-0.110285	-0.193089
1110034B05Rik	0	-0.053948	-0.0586247	-0.083985	-0.0964005	-0.068761	-0.139107	-0.122228	-0.085043	-0.0625312	-0.100345	-0.0597023	-0.0181163	-0.0481646	-0.0318414	-0.0226193	-0.111789	-0.0287363	0.0104179	0.0372101	-0.00886795	-0.0744909	-0.0743005	-0.0393802	-0.0591109	-0.0536211	-0.0347619	-0.0548214	0.0393403	-0.0932304
1110034G24Rik	0	0.0485247	-0.148191	-0.162604	-0.135744	-0.0258733	-0.0196926	-0.127422	-0.141438	-0.157083	-0.00265867	-0.119982	-0.174372	-0.171995	-0.0969306	-0.200047	-0.167563	-0.12752	-0.178383	-0.382406	-0.222994	-0.233083	-0.220166	-0.251225	-0.167518	-0.19323	-0.190529	-0.174728	-0.139423	-0.17903
1110037F02Rik	0	-0.00816583	-0.130489	0.0352488	-0.0837024	-0.0346612	0.00212735	-0.0765039	-0.0741558	-0.127619	0.0813829	0.0302019	0.0137761	-0.119972	-0.0801592	0.00423958	-0.03442	0.122048	-0.0472393	-0.22469	-0.204397	-0.0971116	0.0429371	-0.0390587	-0.0623472	-0.0703545	0.0801651	-0.0622568	-0.0640212	0.173856
1110037F02Rik	0	-0.0147202	0.0822897	0.0736327	0.109701	-0.00572433	0.0518212	0.0369296	0.0752138	-0.0299741	0.0543308	0.122832	0.0318757	0.0417177	0.0245146	0.120363	0.131626	0.107213	0.129104	0.343612	0.27071	0.272086	0.0996866	0.177247	0.136713	0.213197	0.211965	0.252914	0.231663	0.147238
1110038B12Rik	0	-0.0732241	-0.0956709	-0.205257	-0.173699	0.152372	0.0993666	-0.168845	-0.191642	-0.038043	-0.101626	-0.0637805	-0.224421	-0.26479	-0.240377	-0.250347	-0.326266	-0.410692	-0.843376	-1.86783	-0.389883	-0.568252	-0.355246	-0.724828	-0.236358	-0.139856	-0.205257	-0.322564	-0.32091	-0.440792
1110038D17Rik	0	0.215825	-0.00615114	-0.110491	-0.276519	0.275484	-0.0261285	-0.0267034	-0.0720847	-0.195151	-0.104715	-0.236331	-0.307594	-0.19679	-0.0990937	-0.686963	-0.718878	-0.727852	-0.33036	-0.620222	-0.907449	-0.697238	-0.869345	-0.792089	-0.723357	-0.823053	-0.839506	-0.938013	-0.859109	-0.984576
1110038F14Rik	0	-0.0199169	0.0817785	0.133804	0.0995111	-0.0791759	0.0727614	0.0350658	0.047301	0.04329	-0.0131777	-0.00921237	0.0757121	0.223228	0.0650776	0.288648	0.3408	0.21794	0.187559	-0.359847	0.591484	0.394269	0.325795	0.143493	0.0588462	0.345936	0.370453	0.214807	0.238498	0.206283
1110038F14Rik	0	-0.128297	-0.0560948	0.00174385	0.0687727	-0.0613367	-0.0803665	-0.116789	-0.086366	0.112833	-0.0942859	-0.421733	-0.105228	-0.107756	-0.0481632	-0.0377245	-0.0748134	-0.200356	-0.0823857	-0.229199	-0.00950476	-0.0900299	-0.00495149	-0.0374568	-0.0920685	0.0851119	-0.0939861	0.0147261	-0.322123	-0.135295
1110051M20Rik	0	0.0765466	0.112005	0.123138	0.0380913	0.0672183	0.102911	0.136465	0.0599694	0.075377	0.0408175	0.0402994	0.010562	0.0722699	0.0721784	0.0898643	0.0735072	0.142494	0.223569	0.18678	-0.000692199	0.0790327	0.107525	0.037698	0.0263285	0.141093	0.100296	0.0311946	0.135775	0.00548601
1110054O05Rik	0	-0.0857833	-0.1533	-0.0840198	-0.119413	-0.0339301	-0.121538	-0.0854642	-0.0947723	-0.0676973	-0.115747	-0.0900142	-0.0359063	-0.0807242	-0.0615433	-0.110738	-0.0858727	-0.0762769	-0.0660884	-0.149704	-0.158834	-0.0638381	-0.148776	-0.0862054	-0.104285	0.021509	-0.0359159	-0.0810801	-0.0736143	-0.0722771
1110054O05Rik	0	-0.0222384	-0.0254396	-0.00638563	0.0168967	-0.0135502	-0.0267567	-0.11037	-0.010415	0.00570517	0.00938762	-0.0116752	0.0682605	-0.0382717	-0.027934	0.0226216	0.000142894	-0.0193743	0.0164035	0.0625726	0.00798294	-0.0134167	-0.00882032	-0.0199687	-0.0460218	0.0465508	-0.0409228	0.0332258	-0.0635437	0.0204135
1110054O05Rik	0	0.0688042	-0.00590893	0.138714	0.230558	0.197106	0.0674179	-0.0229673	0.0783409	0.219366	0.0413142	-0.0263142	-0.095225	0.0832358	0.187188	-0.0870469	-0.0623561	-0.202051	-0.0680022	-0.414668	0.00158598	-0.0727139	-0.162171	-0.101431	-0.169502	-0.0733017	-0.130618	-0.133852	-0.120884	-0.232009
1110054O05Rik	0	0.0315727	-0.00420422	-0.0130863	0.0725944	0.0792952	0.0190554	0.0535377	0.0420365	0.0308351	0.0742519	-0.0127483	-0.0418417	0.0331262	0.0130294	-0.0461539	0.00234537	-0.0870772	-0.179111	0.0104316	-0.0653957	-0.0730731	-0.0128098	0.0669627	-0.0768294	-0.0186492	-0.136495	-0.172921	-0.0995972	-0.0414138
1110057K04Rik	0	0.177461	-0.090172	-0.0735081	-0.136002	0.120322	-0.0947483	-0.0525387	-0.0440691	-0.142313	-0.0683907	-0.0743994	-0.163151	-0.22937	-0.266602	-0.138337	-0.197331	-0.229578	-0.290215	-0.0370024	0.0948647	-0.368635	-0.100634	-0.215916	-0.303138	-0.317806	-0.279814	-0.194668	-0.367926	-0.313399
1110057K04Rik	0	0.20031	0.00936407	-0.0569026	0.0844908	0.00393042	-0.16298	-0.13304	-0.0508584	-0.199878	-0.173666	-0.139503	-0.21346	-0.0902412	-0.163396	-0.344116	-0.23336	-0.20646	-0.0902412	0.550548	-0.100738	0.0861139	0.165205	-0.116808	0.00255407	-0.00762898	0.0142889	0.151949	-0.0902412	-0.079711
1110057K04Rik	0	0.00232983	-0.113928	-0.349106	-0.156332	-0.215584	-0.151009	-0.0701384	-0.296626	0.00571199	0.0709141	-0.110287	-0.28671	-0.29201	-0.183778	-0.343053	-0.368028	-0.582562	0.0661228	-0.651774	0.277126	0.170067	0.0724123	0.292067	0.396138	0.541697	0.369213	0.374316	0.252956	-0.017894
1110058L19Rik	0	0.198723	-0.208302	-0.215439	0.125843	-0.0246428	0.0465303	-0.190409	-0.192619	-0.0717611	-0.0779992	-0.13875	-0.0367133	-0.0413729	-0.0286603	-0.0145024	-0.166698	-0.0316632	-0.232846	-0.987421	-0.480641	-0.519569	-0.399211	-0.348414	-0.368043	-0.434086	-0.366497	-0.278682	-0.348061	-0.414791
1110059E24Rik	0	0.0142581	-0.00749983	0.0267152	0.0391577	0.0171057	0.0243997	0.0449255	-0.0154276	-0.00476101	-0.0198146	-0.0271729	-0.00457617	-0.0402743	0.0322254	0.0106672	-0.000940643	-0.0568288	0.0529072	0.00398932	0.0159828	-0.0170641	-0.0320214	0.0125232	-0.010204	0.00862153	0.123086	-0.0106987	0.0113398	-0.00543442
1110059E24Rik	0	0.00668293	-0.140313	-0.0378055	0.146619	-0.0312539	-0.0553129	-0.0402841	0.0263192	-0.0682787	0.0482545	-0.0183694	-0.0287301	0.0938699	0.103497	0.0653297	-0.00892002	0.113223	-0.10988	0.446286	-0.0460638	-0.140506	0.154306	-0.0402841	-0.0995755	0.0257915	0.015245	-0.100827	-0.0279423	-0.0635721
1110059G10Rik	0	-0.0157332	-0.0314523	-0.0453992	-0.0508631	-0.0324161	-0.0185842	-0.0870124	-0.145825	-0.147839	-0.00355749	0.028042	-0.0613725	-0.0568044	-0.114966	0.0432381	-0.00403276	-0.053597	-0.0313021	-0.0717329	-0.0223818	-0.0458543	-0.0609698	-0.0721148	-0.01205	0.0302224	0.0291906	-0.017287	-0.0790409	-0.0749355
1110059M19Rik	0	-0.0828751	-0.0184062	-0.0379944	0.0664539	-2.92e-05	-0.0165323	0.0098675	-0.0190276	-0.0103481	0.011872	0.0133195	0.00403543	-0.044612	-0.015146	-0.00768225	-0.00670326	0.0342289	-0.0648081	0.225272	0.0335741	-0.077006	0.0284017	0.0171501	-0.0729	0.00194029	-0.0144034	0.118721	-0.0490957	-0.0444681
1110065P20Rik	0	-0.077476	-0.0448033	-0.0309236	-0.0854973	-0.0763834	-0.0272812	-0.0793914	-0.13507	-0.0643696	-0.15855	-0.130299	-0.0883923	-0.124205	-0.108989	-0.133473	-0.0878377	-0.174884	-0.146546	-0.330679	-0.162437	-0.102832	-0.175431	-0.176405	-0.185197	-0.14432	-0.148131	-0.252627	-0.219126	-0.210837
1110067D22Rik	0	-0.00128587	-0.0339075	0.0511061	0.00264186	-0.0520334	0.0512294	-0.0608276	-0.0168119	0.0434731	-0.00983973	0.00466696	-0.0576195	-0.0465788	-0.00179673	-0.07657	-0.0315238	0.0627191	0.0059928	-0.0406996	0.0718462	-0.0505634	-0.0309571	0.0469401	-0.0341632	-0.00530672	-0.0358631	0.0157736	0.000960029	0.0506365
1110067D22Rik	0	-0.0165209	0.026457	0.102684	-0.0355169	0.058067	0.0398674	0.0522157	0.0318835	0.00247414	0.0722828	0.0814086	0.14433	0.00676028	-0.00355	0.037586	0.0439144	0.0174779	0.0383543	0.0463937	0.0393807	0.0239128	0.042131	0.0216323	0.101624	-0.00315529	0.0699134	0.0722027	-0.00291861	-0.00136925
1110067D22Rik	0	-0.0603872	-0.0548298	-0.0235249	-0.0161917	-0.016797	-0.0308332	-0.128632	-0.0880668	0.00740517	-0.0134517	-0.0148011	-0.000475838	0.0341483	-0.0515996	-0.0271574	-0.117136	-0.00631267	0.00334939	-0.0556414	-0.0858924	-0.0126911	-0.039482	-0.0419118	-0.0166042	0.00557454	-0.00727623	-0.0449252	-0.0598549	-0.0347492
1190002F15Rik	0	-0.0318682	-0.0339311	0.000539982	0.0163809	0.0237791	-0.0532619	-0.0115031	-9.02e-05	-0.0214225	-0.0280724	0.0267831	-0.0119907	0.0195631	0.03843	0.0145979	-0.0298537	-0.0263307	-0.0490052	0.0555904	-0.041439	-0.0044391	0.0272657	-0.000341702	-0.0570938	-0.0618649	-0.0415254	0.012905	-0.050073	-9.02e-05
1190002H23Rik	0	-0.0400893	0.0274399	-0.0332587	0.0415093	0.0157958	-0.00573258	-0.0158155	-0.00387653	-0.00673445	0.0132812	0.0151	0.0108083	0.0394467	-0.0126788	0.0998428	0.0831556	0.157017	0.0862639	-0.160122	0.121414	0.144138	0.193449	0.157999	0.170418	0.24625	0.210917	0.203497	0.136934	0.283958
1190002N15Rik	0	0.117372	-0.668185	-0.743968	-0.639824	-0.206139	-0.400145	-0.576406	-0.729413	-0.832815	-0.606808	-0.73283	-0.660614	-0.819563	-0.716825	-0.869672	-0.811254	-0.70276	-0.71387	-0.387258	-0.687448	-0.845599	-0.788751	-0.795032	-0.761532	-0.730943	-0.671405	-0.877435	-0.625772	-0.652191
1190002N15Rik	0	-0.074967	-0.211034	-0.154544	-0.158144	-0.128871	-0.152204	-0.13322	-0.132834	-0.213395	-0.178984	-0.181069	-0.188706	-0.225222	-0.141283	-0.209523	-0.177988	-0.268482	-0.172205	-0.364132	-0.262982	-0.194243	-0.141854	-0.189585	-0.176407	-0.193551	-0.133071	-0.15799	-0.169326	-0.109496
1190002N15Rik	0	-0.0342819	0.0785727	0.0327479	0.0469773	0.00879559	0.00856251	-0.0184292	6.26e-05	0.0282623	0.0900405	0.00575285	-0.00217898	0.0476089	-0.0270705	0.0281978	0.0479896	0.0639239	0.0493586	0.0295448	0.0405296	0.0710726	0.0470616	-0.0403135	0.0188831	-0.0478662	0.00821553	0.00539157	-0.000715853	0.0827964
1190003J15Rik	0	0.0626801	0.105707	0.186906	0.140388	0.0609428	-0.0204177	0.107603	0.16783	0.184878	0.102767	0.132718	0.121626	0.223573	0.258968	0.163557	0.0711251	0.214844	0.290446	0.178929	0.183861	0.263049	0.208954	0.202826	0.155919	0.160699	0.120079	0.223363	0.2598	0.267891
1190003K10Rik	0	0.0424522	0.0450089	0.0837181	0.0635645	0.0734985	0.0359793	-0.0239349	-0.019459	0.0762163	0.035101	0.0394576	0.0645954	-0.0399469	0.0641904	0.0790114	0.103356	0.000389732	-0.0753664	0.036355	-0.0247667	0.0453583	0.0126001	0.0235751	-0.000500221	0.0186845	0.0371314	-0.000683583	0.0396981	0.0522978
1190005F20Rik	0	0.212383	0.212383	0.122201	-0.0343561	0.0932786	0.0727693	0.171479	0.0691149	0.0954229	0.195612	0.075338	0.0730929	-0.00622284	-0.0462281	0.117067	0.193502	0.128119	0.350348	0.494442	0.316812	0.496004	0.395732	0.475973	0.217545	0.467328	0.44238	0.399781	0.13826	0.380608
1190005F20Rik	0	0.0159958	0.0494269	0.0203733	0.0760496	0.0738493	0.0147499	0.0640882	0.0888851	0.0904671	0.121056	0.0652976	0.05223	0.123981	0.0556304	0.0850676	0.145086	0.0390622	0.190906	-0.265567	0.209982	0.308376	0.274338	0.200178	0.295203	0.312938	0.291641	0.22219	0.235303	0.208011
1190005F20Rik	0	0.209666	-0.0774292	-0.206096	0.0376374	-0.00826784	-0.148258	0.0478621	-0.0940484	-0.0959557	0.00485268	-0.140766	-0.173402	-0.128613	-0.175866	0.00929976	-0.138125	-0.180019	0.120515	0.240093	0.133804	0.304995	0.292326	0.287186	0.146519	0.503988	0.140582	0.14149	0.0683041	0.0294807
1190005I06Rik	0	0.0045837	-0.00869798	-0.0105279	-0.0361035	0.0391465	-0.0103443	-0.0443936	-0.0474558	-0.0739604	-0.143413	-0.00663065	-0.0928917	-0.0846494	-0.0545804	-0.0487063	-0.0986407	-0.0300014	-0.0986854	-0.0219427	-0.0428842	-0.0486875	-0.0510244	-0.157121	-0.180601	-0.0856454	-0.0528873	-0.165619	-0.150773	-0.0701214
1190007F08Rik	0	0.116516	-0.0360724	-0.0587453	-0.0599914	-0.0731914	-0.00503726	-0.0327056	-0.0614961	-0.0429138	-0.059654	-0.0711214	-0.0148561	-0.0644309	-0.0551415	0.0154259	-0.0957164	-0.0708708	0.0517508	-0.041838	-0.0944431	-0.0623577	0.0106607	-0.0081911	0.0363997	-0.023948	-0.00606015	-0.0425237	0.00997618	-0.026456
1190007I07Rik	0	-0.113374	-0.104977	-0.128541	-0.165035	-0.0448979	-0.00356077	-0.140558	-0.119948	-0.070938	-0.040946	-0.0931591	-0.101871	-0.194807	-0.122916	-0.121895	-0.141197	-0.128254	-0.201826	-0.151111	-0.286218	-0.275429	-0.284969	-0.231325	-0.214641	-0.257749	-0.19676	-0.296642	-0.208737	-0.170249
1200011I18Rik	0	0.0362893	0.0502716	0.0154276	0.0175955	-0.0492307	0.0257002	0.0063702	0.0688032	-0.0175485	-0.0577485	0.0422373	0.0587047	0.0749912	0.101798	0.0198785	0.0719727	-0.0432247	0.0257833	-0.0798038	-0.0635434	0.0184213	0.0291631	-0.0372825	-0.0146922	-0.0433656	0.030055	-0.0437628	0.0096531	-0.021193
1200011M11Rik	0	0.0495962	0.136149	0.0863953	0.171559	0.0681358	0.0950529	0.0992547	0.0681171	0.105872	0.0951083	0.0666593	0.0745769	0.0522764	0.123057	0.165582	0.0899407	0.0554999	-0.0289087	0.0740563	0.176263	0.15515	0.262128	0.128375	0.133198	0.15295	0.0851708	0.0863862	0.0899883	0.0803996
1200011M11Rik	0	-0.0120412	0.0262888	0.0668332	0.0371451	0.00792792	0.0803682	0.0794845	0.0901073	-0.0530264	-0.0587516	0.0400386	0.0682282	0.0730911	0.0478322	-0.0155926	-0.089217	0.0140956	0.0875256	-0.269623	0.0704104	0.0509078	0.0133287	0.0856496	0.0319584	-0.0551381	0.0628152	0.00902499	0.0420875	-0.0654122
1200011M11Rik	0	-0.0414198	-0.000627995	0.0950682	0.00300653	0.0245083	0.104767	-0.00345032	-0.000710047	0.046063	0.0439144	0.00917496	0.00567756	0.0645398	0.09105	0.155845	0.0378039	-0.0289008	0.0701321	0.14061	0.115032	-0.057284	0.0479287	-0.0389312	0.142796	0.063681	0.0900825	0.119372	0.0569884	0.0465307
1200014J11Rik	0	0.0939508	-0.00877497	0.186847	0.0423862	0.0281121	-0.015146	0.124796	0.148312	0.146169	0.00225448	-0.0723697	0.0381157	0.166129	0.024447	-0.100783	-0.0623958	0.0106461	0.0120879	0.403126	0.0429816	0.178076	0.206479	0.211655	0.0902858	-0.0314408	0.0269269	0.20553	0.183784	0.124796
1300001I01Rik	0	0.095336	0.0665422	0.0752391	0.0585356	-0.0208662	-0.00966416	0.019979	0.0376439	0.0165399	-0.100459	-0.0310333	-0.0556319	-0.011295	-0.0125091	-0.102739	-0.0391294	-0.0811055	-0.0451431	-0.354171	-0.00681904	-0.111211	-0.134468	-0.184353	-0.113674	-0.098756	-0.113139	-0.159157	-0.0480005	-0.0263385
1300002E11Rik	0	-0.0120192	0.00569042	0.0587485	0.0450302	0.0360653	0.0196678	0.0567447	-0.0241918	-0.0171328	-0.0189585	0.0545989	-0.106104	0.00491147	0.0428083	0.039074	-0.0413776	0.00293686	-0.0235037	-0.0237614	-0.0426165	0.024043	0.0124668	-0.00616081	0.0307377	0.0298114	0.00186525	0.0297765	-0.0235146	-0.0182547
1300002K09Rik	0	-0.0388861	-0.0427518	-0.0643537	-0.00703194	-0.0511264	-0.077616	-0.0868565	-0.0652036	-0.112769	-0.0339497	-0.0619498	-0.0244276	-0.0284204	-0.0979013	-0.0773357	-0.0289295	-0.059641	-0.110624	0.0217025	-0.02683	-0.0804539	-0.0785465	-0.036733	-0.0603194	-0.0102043	-0.00507835	-0.0287347	-0.0889295	-0.0924944
1300010F03Rik	0	-0.0449143	-0.234277	-0.230145	-0.10461	-0.100523	0.081831	-0.0719535	-0.0571145	-0.134041	-0.0311015	-0.0519679	-0.0697014	-0.143107	-0.142336	-0.0908454	0.0285503	0.055014	-0.16845	-0.692862	-0.122034	-0.200945	-0.169593	-0.182407	-0.207193	-0.281594	-0.097512	-0.172874	-0.244276	-0.21433
1300010F03Rik	0	0.0739364	-0.1467	-0.146495	-0.151354	-0.110978	0.0623655	0.00663485	-0.0898511	-0.10349	-0.033881	0.013331	-0.0182728	-0.0678689	-0.137823	-0.00985561	0.0253539	-0.0565623	-0.128547	0.275272	-0.152536	-0.0837089	0.0381287	-0.0780708	-0.0690013	-0.0964812	-0.0611611	0.0199509	-0.0549844	-0.0451014
1300010F03Rik	0	0.0858034	0.00551458	0.1359	0.0146192	0.0743741	0.101415	0.0706669	0.0379838	-0.0508224	-0.0373992	0.0840326	0.091234	0.0872835	-0.0111797	0.0338465	0.0684418	0.0400356	0.163483	0.39315	0.173703	0.123399	0.0461855	0.100722	0.0515697	0.0777803	0.0743741	0.18902	0.0681663	0.170827
1300010F03Rik	0	0.0426237	0.0976229	-0.0758519	-0.015288	-0.015026	-0.0270865	0.0692906	-0.026475	-0.0188851	0.0392816	-0.00958688	-0.0180426	0.0875138	-0.00503523	0.0546374	0.0234226	0.0208335	0.125393	-0.0536906	-0.00816544	0.0228181	0.028343	-0.0132247	0.0107966	0.0433553	0.00505511	-0.00224567	0.0115345	-0.0735102
1300014I06Rik	0	0.0572179	0.0385411	0.0330801	0.0845607	0.039532	-0.00579752	0.0672458	0.20035	0.0526084	0.0422261	0.0135257	0.110378	0.208218	0.113678	0.0775817	0.0679151	0.108118	0.141748	0.057801	0.0214055	0.0310048	0.102271	0.0790267	0.0934583	0.113918	0.103437	0.0661239	0.1995	0.0197566
1300015D01Rik	0	-0.00481103	0.0504832	0.00600309	0.014445	-0.0113296	0.00501771	0.0100734	0.0402022	0.0925865	0.0554827	-0.0141952	0.0626749	0.0479081	0.0167718	0.0168666	0.0228219	0.00575673	0.00895376	0.0110453	-0.00752567	-0.000474438	0.04914	0.0159854	0.0293569	0.118185	0.12582	-0.00937899	0.0439823	0.0673579
1300017J02Rik	0	-0.00782428	-0.018635	-0.0184106	0.00853537	0.0474598	-0.0250258	-0.0164019	0.0238353	0.0030247	0.076828	0.0203853	-0.00551093	-0.0400674	-0.107577	0.00252469	0.0726296	-0.0117109	0.0299654	-0.0238351	-0.0322633	-0.0521162	0.0115194	-0.00586237	0.0136018	-0.0460238	-0.0407275	0.0242521	-0.0609153	0.177219
1300018I17Rik	0	-0.0690663	-0.159509	-0.174539	-0.23175	0.106298	-0.00857832	-0.2046	-0.217019	-0.188468	-0.134392	-0.103789	-0.235578	-0.203011	-0.221583	-0.200284	-0.305409	-0.223476	-0.262019	-0.43496	-0.328038	-0.270004	-0.245276	-0.307091	-0.269036	-0.374708	-0.419201	-0.321506	-0.265455	-0.331683
1300018J18Rik	0	-0.0504677	0.00626006	-0.00627144	0.00356454	0.0109762	-0.0352868	-0.00151261	-0.0672147	-0.0373779	-0.0341231	-0.0791169	-0.0858982	0.0253132	-0.0196072	-0.0378853	-0.0788802	-0.119958	-0.0128999	-0.618674	0.250744	0.188265	0.150787	0.0481449	0.0368617	0.0972079	0.0245674	0.114757	0.0481449	0.124124
1500001M20Rik	0	0.043008	-0.100835	-0.0980529	-0.182373	0.0593133	0.0250789	-0.0515099	-0.192624	-0.22184	-0.130541	-0.11593	-0.108412	-0.132108	-0.189569	-0.128213	-0.193677	-0.159768	-0.201454	-0.265849	-0.339263	-0.19347	-0.212552	-0.309245	-0.0983428	-0.153148	-0.207069	-0.190659	-0.299683	-0.325368
1500001M20Rik	0	-0.0473122	-0.028012	-0.303624	-0.12517	-0.238539	-0.0966367	-0.114004	-0.251482	-0.181758	-0.1958	-0.0302406	-0.214143	-0.294363	-0.234178	-0.203297	-0.255556	-0.184038	0.02348	0.169376	-0.489021	-0.316929	-0.344679	-0.240009	-0.412752	-0.25981	-0.270861	-0.39234	-0.524271	-0.417928
1500001M20Rik	0	-0.0858033	-0.1222	-0.107172	-0.0683918	-0.0414922	-0.0807406	-0.147116	-0.148375	-0.177879	-0.0559774	-0.152383	-0.113041	-0.142193	-0.186683	-0.159556	-0.144761	-0.165056	-0.167252	0.202825	-0.212184	-0.144253	-0.175414	-0.174311	-0.156584	-0.252271	-0.194127	-0.246685	-0.225407	-0.167027
1500002O10Rik	0	-0.0718672	-0.0727653	-0.09993	-0.0420083	-0.0571836	-0.0410889	-0.0953867	-0.122068	-0.0620102	-0.0721328	-0.0596481	-0.0690705	-0.110425	-0.0918683	-0.0398437	-0.115891	-0.0613925	-0.0400041	-0.0196509	-0.143357	-0.0708085	-0.0616351	-0.123763	-0.0820383	-0.0355134	-0.00789528	-0.127558	-0.0537833	-0.0608191
1500002O20Rik	0	-0.00372195	0.0758878	-0.0640575	-0.00752296	-0.0476784	-0.0573942	0.038968	0.00648273	-0.0315346	-0.05624	-0.112342	0.0129168	-0.0294082	-0.0360812	0.0486359	-0.00676482	-0.0164996	0.0421138	-0.125156	-0.125325	-0.125211	-0.082766	-0.189296	-0.0397104	-0.0869997	-0.111997	0.000302835	-0.0478179	-0.0657757
1500003O03Rik	0	0.0538021	-0.0459483	0.0254874	-0.00758013	0.047141	-0.00988362	0.0696241	-0.0307254	0.0476666	0.0237039	-0.0556588	0.0291843	0.0286814	-0.034791	-0.0690047	-0.114491	-0.123245	-0.0662115	-0.073955	-0.113053	-0.0320733	-0.0439397	-0.0790848	0.024289	-0.0323842	-0.0250725	0.0424982	-0.0613286	-0.019181
1500003O03Rik	0	-0.660479	-0.393964	-0.104334	-0.3622	-0.429205	-0.29002	-0.383705	-0.167394	-0.34315	-0.198499	-0.321224	-0.234891	-0.318598	-0.316928	-0.449168	-0.460384	-0.363224	-0.303914	-0.0875678	-0.66159	-0.633933	-0.522618	-0.293967	-0.629334	-0.722703	-0.798526	-0.649975	-0.798737	-0.39188
1500003O03Rik	0	0.0171959	-0.0185259	0.0407247	0.0932391	0.0351271	0.0464333	-0.024869	-0.0293814	0.0611863	0.0954194	0.0284232	0.0203374	0.0403386	0.00258974	0.0246814	-0.0371486	0.0563611	-0.0580847	-0.00170494	-0.125229	0.116162	0.0367308	0.00916639	0.0038449	-7.58e-05	0.0157287	0.136093	0.0353644	0.0941376
1500009L16Rik	0	0.103588	0.0477464	0.0561156	0.119375	0.114197	0.0598574	0.105682	0.0679322	0.0883672	0.071886	0.139863	0.112848	0.0446764	0.00468996	0.0984508	0.0994949	0.0896228	0.0889201	0.123129	0.161193	0.17101	0.0732369	0.129433	0.0763627	-0.0101494	0.0577991	0.131091	0.0825688	0.11544
1500009L16Rik	0	-0.100946	-0.0750605	-0.0300358	-0.0627808	-0.0572972	-0.0100677	-0.0707641	-0.0243815	-0.0692929	-0.0253711	-0.0106658	-0.0482965	-0.0435305	0.0236804	-0.0668805	-0.0305976	-0.00796996	-0.0381476	0.000551922	-0.0139801	0.0148124	-0.00515087	0.0190155	0.00294516	-0.0960523	-0.056238	-0.0125974	0.0231603	-0.00502073
1500011B03Rik	0	-0.0944074	-0.302567	-0.357205	-0.365252	-0.0490429	-0.119012	-0.38153	-0.364915	-0.287422	-0.32985	-0.395316	-0.370089	-0.359945	-0.308273	-0.489541	-0.450584	-0.600337	-0.592648	-0.622151	-0.51003	-0.488531	-0.590651	-0.655617	-0.573087	-0.498815	-0.520167	-0.571686	-0.528645	-0.569983
1500011H22Rik	0	0.010996	-0.124952	-0.155268	-0.240108	0.0160443	-0.0411767	-0.206591	-0.236152	-0.258226	-0.216263	-0.125795	-0.254307	-0.350211	-0.249391	-0.260864	-0.289399	-0.382417	-0.510052	-0.112614	-0.172371	-0.360771	-0.327828	-0.371879	-0.384853	-0.444007	-0.293494	-0.399158	-0.357363	-0.307412
1500011K16Rik	0	0.0240836	0.118979	-0.0589844	-0.13964	0.137062	0.00768341	-0.0603771	-0.160402	-0.0572863	-0.0491417	0.0908362	-0.00224953	-0.0140055	-0.072367	0.061203	0.0407309	-0.0913793	0.0969466	-0.494927	0.0309592	-0.097892	0.0288454	-0.115215	-0.181942	-0.18034	-0.0855078	-0.385543	-0.276005	-0.162144
1500012F01Rik	0	-0.546527	-1.13875	-1.11195	-1.3961	-0.396572	-0.210043	-0.992206	-1.01341	-0.909019	0.177708	0.0501507	-0.0850632	-0.588501	-0.931626	0.174589	0.146295	-0.0294371	-0.284978	-0.513386	0.0152018	0.0903372	-0.0515081	-0.171973	-0.197409	0.104227	-0.124007	0.0843333	0.0212601	-0.0621872
1500012F01Rik	0	-0.555913	-0.869327	-0.638458	-0.833302	-0.411783	-0.393372	-0.779693	-0.718472	-0.757549	0.355407	0.129109	-0.0268051	-0.498011	-0.675631	0.219463	0.180742	0.216072	0.220107	0.247818	-0.145354	-0.134146	-0.00861329	0.00697601	-0.232425	-0.214111	-0.377438	-0.315949	-0.103065	-0.426196
1500015A07Rik	0	0.000566138	-0.000403318	-0.0414044	-0.00803623	-0.0274506	0.0361316	-0.0369497	0.015277	0.0209234	0.0423663	-0.055904	-0.111837	-0.0484766	-0.0397647	-0.0154679	0.0277252	-0.0369313	-0.0164827	-0.0297935	-0.173375	-0.0215678	-0.0148681	0.0157344	-0.0465289	-0.0502609	-0.0691911	-0.034592	-0.00683282	-0.111549
1500015O10Rik	0	0.0656921	-0.0299009	0.0650936	0.0417451	0.0744818	0.0229131	0.0687356	-0.0184739	-0.00625045	0.0591051	-0.0376877	0.057693	0.0107194	0.0470112	0.113002	0.0788031	0.0549527	0.0754019	0.0494701	0.114396	0.0400581	0.0960666	-0.0212895	0.1174	0.0677854	0.117178	0.0822998	0.0518351	0.063079
1500026H17Rik	0	-0.00427885	-0.0230942	0.150823	0.044436	0.0370932	0.0685784	0.0990618	0.171497	0.0516087	0.0396969	-0.00399166	0.134386	0.119587	0.0439611	0.091861	0.06238	0.0534566	0.140128	-0.00366051	0.0597899	0.102832	0.135916	0.0366667	0.135002	0.093106	0.0353077	0.109165	0.0966199	0.0656357
1500026H17Rik	0	-0.0524276	0.0273042	-0.112437	0.085502	0.0548798	-0.0304511	0.00493224	0.00605511	-0.104355	-0.0346524	-0.067683	-0.0119313	-0.0555899	-0.0748645	0.00619652	-0.00233658	-0.0481979	-0.00248635	-0.0701032	-0.0308509	0.0308921	0.0208298	-0.0168687	0.0201498	-0.0396242	-0.0229898	-0.0442409	-0.0240903	-0.0717635
1500031L02Rik	0	-0.140112	-0.63118	-0.73251	-0.731378	-0.222587	-0.241523	-0.622065	-0.741514	-0.683941	-0.445572	-0.57804	-0.742095	-0.758193	-0.64554	-0.62559	-0.712978	-0.786618	-0.793973	-0.0334446	-0.627391	-0.833071	-0.718515	-0.786618	-0.822638	-0.73993	-0.708132	-0.653706	-0.681137	-0.751865
1500032L24Rik	0	0.103119	0.128865	-0.0700052	0.054528	0.115165	0.215974	0.163176	-0.0119395	0.163176	0.0924008	0.177512	0.0108749	0.0950707	0.209051	-0.0280076	0.0315187	-0.0794088	-0.601024	-1.2517	0	-0.291856	-0.274283	-0.476525	-0.258418	-0.0720682	-0.154112	-0.237131	-0.279054	-0.222561
1520401A03Rik	0	0.0497252	-0.0193444	0.0069188	-0.011921	0.0524772	-0.0105826	0.0561695	0.0158533	0.0336617	0.0346444	0.000803325	0.00774683	0.0645134	0.0484851	0.0298919	-0.0173952	0.0480165	0.0279513	0.0615445	-0.00593797	-0.00119079	0.0162592	0.0366881	0.0046831	0.0563301	0.0466037	0.071658	0.197379	0.0360202
1520401A03Rik	0	-0.0055304	0.0631383	0.0688329	-0.000739237	0.0533292	0.106485	0.034269	0.0216035	-0.0482424	0.028881	0.0239843	0.0419856	-0.0457704	0.0387667	0.0394051	0.0378914	0.0166471	0.0643029	0.069049	0.0586152	-0.00263436	0.0792433	0.0470128	0.0997934	0.0419856	-0.036747	-0.00788675	0.0360517	0.0889082
1520402A15Rik	0	0.00129414	0.0209333	0.035735	0.154933	0.0953223	0.132277	0.0323022	0.0680408	0.0766945	0.170726	0.0679582	0.0618066	0.112299	0.0245636	0.0731218	0.105283	0.106147	-0.0020178	0.0753463	0.0447652	0.12852	0.0927137	0.0526083	0.0336219	-0.0132647	0.0719088	0.0814622	0.115725	0.113862
1600002D24Rik	0	-0.0926933	-0.0888892	-0.0281101	-0.086879	-0.0579427	-0.0490485	-0.0481364	-0.0725518	-0.0572496	-0.00261225	-0.0337319	-0.0540996	-0.0715251	-0.0929635	-0.0700887	-0.103988	-0.0353878	0.00393691	-0.00304013	-0.0276498	0.0407809	0.00815183	-0.0683485	0.00563007	0.00524503	-0.0730915	0.0700814	-0.0430416	0.000133011
1600002H07Rik	0	-0.022421	-0.122683	-0.10931	0.0218925	-0.0237322	-0.0932894	-0.125091	-0.111006	-0.0184082	0.0141835	-0.0400879	0.000858348	-0.0798156	-0.126792	-0.0453852	-0.0473938	-0.0688985	0.0268083	-0.00766912	-0.0201975	-0.126653	-0.0817604	0.0206649	-0.0678999	-0.110881	-0.0650289	-0.116454	-0.0610623	-0.0943376
1600002K03Rik	0	-0.0265104	0.167031	0.1578	-0.0466463	0.149878	0.0673649	0.0840147	0.0475384	0.0586068	0.104145	0.122609	0.0684376	0.0526153	0.186214	0.22132	0.0633215	-0.00521562	-0.143773	1.26568	-0.0447644	0.0778676	0.0270394	-0.0579577	-0.173478	0.00426547	-0.117141	-0.17449	-0.00563095	-0.0230045
1600002K03Rik	0	0.0818466	-0.0785885	-0.0973905	0.0389919	0.182366	0.157957	0.0519467	0.0136941	0.0268205	0.0465276	0.0633819	-0.000910923	0.038744	0.040033	0.15487	-0.00768358	-0.0891359	-0.136232	0.255743	-0.00297022	0.083619	-0.0517326	-0.221059	-0.0487218	-0.014133	-0.142877	-0.16767	-0.11734	-0.199896
1600012F09Rik	0	-0.0445701	0.00318448	0.0537151	0.0737038	0.0099796	0.0229342	0.0693506	0.0579462	0.0801906	0.0144645	0.0439498	0.040896	0.0831229	-0.00919463	0.00561127	0.10298	0.03602	-0.0256963	0.0483779	0.00378599	0.080883	-0.0512362	0.0592184	-0.0202727	0.00310227	-0.0144481	-0.0064345	0.044917	0.0556012
1600012H06Rik	0	-0.0485123	-0.0181002	0.00363624	0.0301474	-0.00676528	-0.0570316	0.0110659	-0.113288	-0.0534011	-0.0280217	0.0424969	-0.0699473	-0.0803082	-0.0725256	-0.0426868	-0.0292929	-0.0849099	-0.00514409	-0.276443	-0.168312	0.000267589	0.00279162	-0.00433053	-0.0899182	-0.11343	-0.0744785	-0.0271676	-0.046988	0.00965776
1600012H06Rik	0	0.106633	0.0829067	0.164837	0.224643	0.0503949	0.0183617	0.0940068	0.0795382	0.0283561	0.120871	0.11921	0.127171	0.153973	0.16865	0.0579498	-0.031136	0.111886	-0.00937075	-0.914704	-0.0464499	-0.168271	-0.0227693	-0.148843	0.0467613	0.0403156	0.113783	0.213835	0.172168	0.163721
1600012H06Rik	0	-0.097457	-0.176975	-0.151712	-0.0127305	-0.0744366	-0.174876	-0.109803	0.173386	0.163126	-0.155399	-0.0634032	0.0221409	-0.124087	-0.0335231	-0.0998318	-0.065824	0.105013	-0.301879	0.595484	-0.387292	-0.524158	-0.3123	-0.162904	-0.246069	-0.443159	-0.269912	-0.48687	-0.417105	-0.382366
1600012H06Rik	0	0.0848041	0.0478014	0.00830947	0.0184516	0.0125987	0.0493515	0.0975343	-0.0621629	0.100299	0.00534541	0.0161554	-0.0336346	0.0593323	0.0229736	0.0348464	0.0580572	0.0717436	0.077681	0.123946	0.0193174	0.105423	0.0391699	0.119367	0.088737	0.0235627	0.0716691	0.0230785	-0.00255776	0.0373419
1600012P17Rik	0	0.0883945	0.0534044	0.137276	0.0522162	0.0587906	0.0959548	0.0193392	-0.00639261	0.050473	0.150097	0.118924	0.159583	0.0625132	-0.0412413	0.0317541	0.102832	0.0510031	0.0226896	-0.0412909	0.0868984	-0.0169949	0.0167096	0.153955	0.0562552	-0.00491844	0.0299914	0.0434256	0.0814187	0.0833842
1600014C10Rik	0	0.00450416	-0.0335324	-0.0918137	0.0134168	-0.00573372	0.0100942	-0.0509007	-0.118156	-0.0957335	-0.0265308	-0.0226529	-0.0813866	-0.0350874	-0.0789514	-0.0313931	0.0867729	-0.0530948	0.0251225	-0.0452478	0.0278932	0.020061	0.0738636	0.0619921	0.0569415	0.0538372	0.0452182	0.06203	-0.0152196	-0.0179882
1600014C10Rik	0	-0.04318	-0.106181	-0.182713	-0.13634	-0.0931036	-0.0278296	-0.0472209	-0.0771859	-0.116652	-0.0298125	-0.0771719	-0.0958093	-0.0781774	-0.149165	0.05019	0.0264213	-0.0430293	-0.119409	-0.0679975	0.0648759	0.022172	-0.0312485	-0.0992461	0.0295451	0.0746165	0.0884798	-0.00791687	-0.0112241	0.0628788
1600014C23Rik	0	-0.0344627	0.0160369	0.0412031	0.0433009	-0.0420976	-0.0414158	-0.0398897	-0.0376827	-0.0379957	-0.00458553	0.0113433	-0.0392282	-0.0248113	0.0108524	0.0542704	-0.0242092	-0.0096127	0.0263921	-0.0230858	-0.00229838	-0.0372502	-0.0540563	-0.0229849	-0.118122	0.0148025	0.0394779	0.0555902	-0.040099	0.0368374
1600014K23Rik	0	-0.00505601	-0.00559702	0.00722728	0.00369358	0.0369689	0.0188755	-0.00999416	0.0124361	0.00280897	0.00727766	0.0441296	0.086506	0.11062	0.0549095	0.0476549	0.0124925	0.0116249	0.0206056	-0.00309356	-0.0199122	0.0444617	0.0814249	0.0565611	0.0637258	-0.00148464	0.0179434	-0.0264927	0.0740998	0.0798144
1600015I10Rik	0	-0.0229799	0.0343101	-0.000765466	-0.0116054	-0.0408299	-0.0478958	-0.0468241	-0.0201713	-0.0152503	-0.0146519	-0.0019062	0.0339409	-0.0166832	-0.00455197	-0.00627819	0.0141475	-0.0468241	0.0334913	0.0248423	0.0927353	-0.0337441	-0.042323	-0.0464456	0.00941049	0.0657734	0.0560203	0.0421122	-0.00905497	-0.000134281
1600016N20Rik	0	-0.0275014	-0.0765358	0.0182437	-0.0293809	-0.0592501	0	-0.0383381	0.0447037	0.0147083	-0.0382784	-0.0905488	-0.0121075	-0.0701734	0.0111285	-0.0491213	-0.0851193	-0.0491876	0.00179566	0.00222197	-0.0540094	0.00324759	-0.00752352	0.0378012	-0.0173983	-0.039606	-0.0103901	-0.0522123	-0.010422	-0.0682023
1600025M17Rik	0	0.0439087	0.1149	0.104127	0.0181501	0.0336929	0.143522	-0.00566854	0.0725163	0.125224	0.0889849	0.0933964	0.0611219	0.0391705	0.0393872	0.00352066	0.0964539	0.0853125	0.0305046	0.00678563	0.0991554	-0.0291302	0.0819003	0.129753	-0.0456643	-0.00331817	0.0261204	-0.045169	0.0337613	0.127515
1600027N09Rik	0	0.0369713	0.030397	0.0620285	-0.130809	0.0102622	0.0564549	0.016464	0.0613916	-0.0198229	0.0195424	-0.0129615	0.0489406	-0.0572921	0.081023	0.0316352	0.0558622	0.0737262	-0.0483873	-0.0108171	0.0435633	-0.0151003	0.13196	-0.0264159	0.0842542	-0.0382098	-0.0211643	0.0137681	0.10572	-0.0336474
1600029D21Rik	0	-0.115555	-0.05486	-0.060041	-0.0815698	-0.151857	-0.20652	-0.0749404	-0.180505	-0.0767686	-0.135929	-0.0501408	-0.131142	0.00520128	-0.15625	-0.0411102	-0.107861	-0.0308561	-0.12086	-0.0414526	-0.148146	-0.115259	-0.0665241	-0.0562078	-0.150727	-0.0668035	-0.0939811	-0.0389815	-0.0640101	-0.135532
1600029I14Rik	0	-0.0400464	-0.121032	-0.0585158	-0.091837	0.027935	-0.0812804	-0.0666994	-0.0792223	-0.0745639	-0.0539178	-0.0428061	-0.0522733	-0.0651085	-0.0908558	-0.0326485	-0.0734477	-0.0287097	-0.0376031	-0.0393521	-0.056576	-0.0941859	-0.0662899	-0.0703064	-0.0730188	-0.0060033	-0.0641351	-0.0508087	0.0829512	-0.069762
1700001C02Rik	0	0.0404991	0.0601404	0.0741957	0.0333644	0.0574374	0.0544714	0.0629615	0.068055	0.143098	0.0912332	0.0511892	0.102019	0.121181	0.0882533	0.140596	0.0266742	0.0723664	0.0243103	0.218051	0.133839	0.0765991	0.0932771	0.129702	-0.0124977	0.0162856	-0.020525	0.0554182	0.100789	0.149538
1700001C19Rik	0	-0.0183371	-0.00400483	-0.0533669	-0.00654544	-0.0377238	0.0115301	-0.0611781	-0.0106529	-0.0683547	-0.032414	0.0106626	-0.0342121	-0.0321475	-0.101991	-0.0371178	-0.026365	-0.0754958	0.0142189	-0.0556657	-0.107239	-0.0238694	-0.141792	-0.0440933	-0.0602684	0.0962128	-0.0364284	-0.0404362	-0.0578714	-0.0747703
1700001C19Rik	0	-0.0376418	0.00220828	0.0476926	0.0746054	0.0139742	0.0121081	0.00143813	-0.079012	-0.00669648	-0.0195828	0.00590298	-0.0838801	-0.0729348	0.0392859	-0.0332825	-0.0297384	0.054367	0.0184857	0.0785266	-0.0673931	-0.011257	-0.052414	0.0668024	-0.00272627	-0.0546888	-0.0321085	0.038007	-0.0397551	-0.00927176
1700001C19Rik	0	0.00934547	-0.047188	-0.079125	-0.0186851	-0.0153171	0.0357523	-0.0997863	-0.011952	-0.0378079	0.0287737	-0.0742527	0.0459599	-0.0347704	0.0244753	-0.0338335	-0.0169751	-0.0399774	-0.152426	-0.0171474	-0.00168316	0.0219484	0.0139668	-0.0724489	0.0111045	-0.00321873	0.00219346	0.027601	-0.102802	-0.0646127
1700001G17Rik	0	0.0485699	0.0680467	0.0578351	-0.0188153	0.024577	0.129167	0.0442796	0.130197	-0.0376874	0.00220561	0.0765836	0.0349408	0.0184347	0.00972205	0.0287883	-0.0266644	0.0655496	0.000162499	-0.0671304	0.034035	-0.00946125	0.0156653	0.132441	0.0266046	-0.00872696	-0.0357995	0.0124615	0.0684099	0.189605
1700001J03Rik	0	0.00121452	-0.0258453	-0.0583376	-0.0282457	0.0782707	-0.0107794	0.0887036	0.0157972	0.0222922	0.0480124	-0.0105763	-0.0453055	0.0440694	0.026565	-0.0698953	0.0359662	-0.0379351	0.0180097	0.0110551	-0.0838698	-0.0154486	0.00696155	0.0805525	0.00631435	-0.0268038	-0.0578554	0.0543985	-0.0353316	-0.0113978
1700001J11Rik	0	-0.0868584	-0.0213097	0.00700405	0.0232298	0.0293217	0.0116901	-0.0480776	-0.0740103	0.0203934	0.0747735	0.0113729	0.0354206	-0.0411104	-0.0149877	-0.090477	-0.049765	0.0359539	-0.0674226	-0.0572993	-0.077247	-0.0696471	0.0289106	0.0344153	-0.125309	-0.0588827	-0.0136874	-0.0149974	-0.0952035	-0.0207795
1700001J11Rik	0	0.00746789	0.0121043	-0.0549455	0.00574608	-0.00532831	-0.0099763	-0.00141682	0.0248924	-0.0369177	0.0229139	-0.0187914	0.0133977	-0.0357643	-0.0182381	-0.0155821	-0.0161021	-0.00459832	-0.0146471	0.0673609	0.0221045	-0.0341422	-0.0289418	-0.0011231	0.00519634	-0.0144962	0.0736929	0.0475421	-0.00552	0.0381838
1700001K23Rik	0	0.0437913	0.0168099	0.0679468	0.0429722	0.00249572	0.0353649	0.0130897	0.0121084	0.0398208	0.0447993	0.0660914	0.123079	0.0435174	0.0436646	0.0241674	0.0598178	0.0316706	0.0136863	0.0881824	0.0402522	-0.0083305	0.0317796	-0.00149937	0.0801244	0.0158737	-0.0796391	0.0569784	0.036719	0.0344611
1700001L05Rik	0	0.02237	0.0924506	0.0774005	0.0391069	0.000717772	0.104418	0.0557956	0.0459777	0.0186376	0.0782765	0.0651956	0.0450824	0.0303177	0.000578527	0.0542696	0.0548483	0.0723677	0.0678983	0.140398	0.0767848	0.188838	0.0752804	0.0804902	0.113016	0.0234508	0.0304566	0.0917327	0.0263816	0.112068
1700001L19Rik	0	0.0754452	0.0348395	0.00187884	-0.0190761	0.0903151	0.0128513	0.0459627	-0.0485958	0.0784277	0.0564392	0.0852114	0.0393553	-0.0423249	0.00641977	0.106044	0.053835	0.0790252	0.0650802	-0.0461329	0.0239932	0.0409659	0.00863606	0.09913	0.0252275	-0.0853322	0.0739638	0.0730416	0.0431127	0.0568858
1700001O22Rik	0	0.0129726	-0.0345325	0.0210033	0.0307869	-0.0871281	0.0869764	-0.0264756	-0.111992	0.00754175	-0.0397242	-0.0181225	-0.063634	-0.016269	-0.0274521	-0.00343801	0.0216287	0.0141356	0.017032	0.0233023	0.0120501	0.0212414	0.00971939	0.040419	0.0331066	0.00387824	-0.0525577	-0.00241573	0.0186382	0.0022718
1700001O22Rik	0	-0.0147604	-0.0260459	-0.0328261	0.111461	-0.0169225	0.020044	0.0584702	0.0561088	-0.00350587	0.0135043	0.00294686	-0.00515442	0.0375499	-0.00295835	0.054211	0.0467917	-0.00551203	-0.0690571	0.0683442	0.0109361	0.107002	-0.0452009	-0.0177089	-0.0537751	0.0190547	0.0378942	-0.0012016	-0.0492382	-0.0278748
1700001P01Rik	0	0.0674427	0.0371854	0.0633984	0.00142386	-0.0258109	-0.0315365	0.0452826	0.0259857	-0.0102225	0.0288814	-0.0486195	-0.0137587	0.0409621	0.0280337	0.0380706	0.0160345	-0.0364366	-0.0408971	0.033305	0.00942232	0.0901399	0.0626126	-0.0458094	-0.0273222	0.0846716	0.0413576	0.0290279	0.0131423	0.0245783
1700003E16Rik	0	-0.0874965	-0.0642277	0.00777878	-0.0175088	-0.000792637	-0.0161826	-0.0541197	-0.00771521	0.0441432	0.0274626	0.0320146	-0.0434146	-0.0330505	-0.0737907	-0.0462556	0.0439743	0.0165937	-0.0725603	0.164657	0.0197725	-0.0208945	-0.0228755	-0.0121643	-0.0733778	-0.109227	-0.0793621	-0.0247142	-0.0543194	-0.034855
1700003F12Rik	0	0.0546921	-0.0375523	0.0818099	-0.0280679	0.0111076	0.103221	0.0318484	0.0646369	0.078423	0.0444263	0.0231777	0.0832587	0.0662913	0.0460191	0.105116	0.0614574	0.0627039	0.00294513	-0.0609672	0.0253918	-0.0227117	0.0607151	0.00225387	0.0855872	-0.0177825	-0.0106462	0.0895636	-0.0333191	0.0461904
1700003F12Rik	0	-0.00434869	0.0350442	0.0317499	-0.0576411	-0.0359933	0.0344911	0.022563	-0.0310454	-0.0472114	0.0138454	-0.0324426	0.00769875	0.041274	-0.0210997	0.0206925	-0.0308123	-0.0561448	0.0221015	0.0481546	-0.0900996	-0.0557616	-0.0463508	-0.0191489	-0.0747255	-0.0270939	-0.0151096	-0.00516662	-0.0386036	-0.0848697
1700003H04Rik	0	0.0744578	0.00184523	-0.0173843	-0.0824166	0.0248896	0.0120968	0.153849	0.0258972	0.0512239	-0.0136766	0.0159724	0.0117732	0.0217484	-0.0283578	-0.00139723	0.0459553	0.0260419	-0.00176464	-0.0146916	0.014755	0.127547	-0.0176896	-0.0192788	0.0474465	-0.0696125	-0.021308	-0.0780802	-0.0206626	0.0268494
1700003M02Rik	0	-0.00286722	0.04693	-0.0865717	-0.0530642	-0.0301602	-0.107154	0.0284917	-0.00753958	-0.0153353	-0.0141184	-0.0627554	-0.0174215	-0.0551124	-0.0081836	-0.040493	0.0346672	-0.0819004	-0.0385981	-0.0467335	-0.074357	-0.0356102	-0.0123892	-0.0971927	0.0307085	-0.159394	-0.0753796	-0.0186852	-0.0592174	-0.0308911
1700006A11Rik	0	-0.0347815	-0.014931	0.00282434	0.0500865	0.0241555	-0.0102871	-0.0840343	-0.031068	-0.019615	-0.0101538	-0.0189013	0.00731766	0.0378235	0.0349102	0.0160095	0.0642511	0.074581	0.00659949	0.0522057	-0.0167396	-0.00359783	-0.0085415	0.0544527	-0.0915711	-0.00513491	-0.0730679	0.0395027	0.113126	0.0678508
1700006E09Rik	0	-0.00843443	-0.00699617	-0.033255	0.034615	0.0596572	0.0274932	0.0108095	0.0576303	0.109165	0.0590004	0.0382704	0.00678785	0.0176242	0.0600695	0.0303041	-0.00254765	0.0555279	0.0154324	-0.0529365	-0.067474	-0.0422255	0.0992764	0.0118155	-0.031001	-0.0238076	0.0202626	0.0292642	0.0305301	-0.00567299
1700006J14Rik	0	0.0539898	0.0685287	0.154072	0.0697644	0.0587965	0.120608	0.0303186	0.0911684	0.0913232	0.0690204	0.0590729	0.0307448	0.0442531	0.0803176	0.0942451	0.0745055	0.0820029	-0.0115472	0.10604	-0.0219924	0.0569195	0.120213	0.0827442	0.0737246	0.0368193	0.0374264	-0.0179101	0.00777704	0.108161
1700007B14Rik	0	-0.0144121	-0.117488	0.0204835	-0.0200922	0.0352694	0.00164269	-0.037801	-0.00288946	-0.0513609	-0.044097	0.0615371	-0.0272272	-0.106034	-0.033115	-0.0200579	-0.0229705	-0.0509412	-0.0661609	-0.0945565	-0.0750751	-0.104125	-0.0986322	-0.112043	-0.0815525	-0.185976	-0.0768793	-0.0346375	-0.0327775	0.0382221
1700007E05Rik	0	0.0961575	-0.0637495	0.0539644	0.0308024	0.0651059	0.0669324	0.0333947	0.129888	0.0409877	0.0581248	0.0752712	-0.00427845	0.0154755	0.010193	0.11351	0.0219773	0.0947848	0.0371342	0.168747	0.0518639	-0.0259789	0.00244421	0.0336039	0.0196714	-0.00473958	-0.095698	0.0347177	0.0412186	0.0726486
1700007E05Rik	0	-0.0219772	-0.0665626	-0.0139501	-0.0503891	-0.0477558	0.0624058	-0.00788811	0.00777972	-0.0409651	-0.0563487	0.0129135	-0.0262809	0.0107692	-0.0937706	-0.0150477	0.00484627	-0.0493722	-0.0576831	-0.0202586	0.00209144	0.0403526	-0.0216567	0.0238588	-0.113537	-0.0068766	-0.0532862	-0.0594252	-0.0233888	0.00558323
1700007E05Rik	0	-0.0513594	0.0206069	0.0790806	0.08373	-0.047354	0.0104242	0.0263701	-0.0105792	0.0361369	0.045974	-0.00350301	0.000149175	0.0470698	-0.0104738	0.0268417	0.0586457	-0.0117823	0.0974099	0.237022	0.00900535	0.127807	0.0109797	0.0698419	0.0470624	0.0495034	0.0544863	-0.0033836	0.00742843	0.0108114
1700007G11Rik	0	-0.0266866	0.0852053	-0.0293642	0.00521495	0.0770046	-0.00808562	-0.041823	-0.0408447	0.0669598	0.0462145	0.0490249	-0.0145442	-0.00263607	-0.0213251	-0.0185977	0.0581408	-0.000757169	0.0306272	0.0697243	0.0205288	-0.0301908	0.0167982	0.102323	0.016487	0.00587642	0.0627036	0.00296679	-0.0104188	0.0692768
1700007K09Rik	0	-0.00265492	0.00365634	-0.0445979	0.0294083	-0.000647653	-0.00273531	-0.0261629	-0.0287384	-0.0197111	-0.002456	0.0113072	-0.0121342	-0.0387843	0.0269051	0.0621628	-0.0202891	0.0776192	-0.0404831	0.0720113	0.0423463	0.0390223	-0.029787	0.0175927	-0.0271948	0.00625955	-0.0102489	-0.0199686	0.0651008	-0.0463173
1700007K09Rik	0	0.0308777	-0.00483169	-0.0360108	-0.0187913	-0.0525512	0.0024916	-0.0249629	0.0415133	0.0389565	0.032862	0.0223842	0.0595446	0.0176265	0.00334601	-0.034707	0.0216398	0.0116224	0.0507604	0.395233	-0.00443437	0.0282339	-0.00149888	0.0112614	0.000796778	0.0589277	-0.00309395	-0.00868679	-0.00854897	-0.100266
1700007K13Rik	0	0.0429981	0.058006	-0.0557541	0.0321632	0.0375491	0.0133049	0.0485774	0.00658414	0.0304052	0.08456	0.0872033	0.0574471	0.0138775	0.0585607	0.0362283	-0.00329534	0.022917	0.0851613	0.102097	-0.0465976	0.0230054	-0.0389488	0.100301	0.0214538	-0.0493007	0.0300165	0.0704678	0.0348214	0.0302212
1700008F21Rik	0	-0.137325	-0.0213141	-0.0228263	-0.098509	-0.14912	-0.121607	-0.0314417	-0.110473	-0.0999203	-0.113936	-0.131975	-0.050041	-0.113879	-0.0771231	-0.102631	-0.0917475	-0.0947639	-0.0878449	-0.0787361	-0.0393704	-0.0338914	-0.0194797	-0.165334	-0.0958418	0.0133506	0.0072317	-0.110083	-0.0914544	-0.134822
1700008F21Rik	0	0.0255218	-0.0162022	0.0367076	-0.0824834	-0.00947009	-0.0144793	-0.00485717	-0.00912004	0.0201121	0.0298253	-0.00198648	0.0302226	0.0272002	0.00488477	-0.0178962	0.0496085	0.0200314	0.0307588	0.00800346	0.00455737	0.0992065	0.00248825	-0.0177694	-0.0487439	0.0173713	0.00160577	-0.0348388	0.0192092	0.00382992
1700008I05Rik	0	-0.0567843	0.0219887	0.0151247	0.0118645	0.0720661	0.00496622	-0.0860981	0.0409069	-0.0327387	0.0237916	0.0133439	0.0494607	-0.130265	-0.0205842	-0.0174646	0.0167043	-0.00225133	-0.0335386	-0.0339454	-0.0104387	-0.00615617	-0.032329	0.00680015	0.0228348	0.00970393	0.00805564	-0.0211506	-0.0488439	-0.0365522
1700008J07Rik	0	0.0473008	0.0397528	0.0426255	0.0573318	-0.0350893	0.00529821	0.0414796	0.0210877	-0.0212955	-0.0104995	0.0183991	0.0160892	0.0379126	0.0909307	0.0406358	-0.0305571	-0.0327573	0.0459118	0.214793	0.100108	0.030484	-0.0140309	-0.00225888	0.0125057	0.0327646	-0.0346721	-0.0290998	0.0360556	-0.042352
1700008O03Rik	0	0.0375952	-0.032408	-0.0715799	-0.0208108	0.00145011	0.000303842	-0.0473885	0.00734294	0.0156464	-0.0293092	0.0396408	-0.0429328	0.00232657	0.0862466	-0.00181382	0.0449823	0.0592593	-0.0653569	0.04183	-0.0222163	-0.0619082	-0.0269874	0.00584314	0.0385789	0.0452669	-0.0201486	-0.0254249	0.0341986	-0.0539996
1700008P02Rik	0	0.069623	0.0824347	0.130829	0.119486	0.0591664	0.0661399	0.0550214	0.0723268	0.0509903	0.0375422	0.0694698	0.0530206	0.0664585	0.0574352	0.0816608	0.0620749	0.087016	0.0934591	0.062106	0.0609913	0.121352	0.0437086	0.114941	0.0759251	0.0398543	0.0498817	0.0639896	-0.000215133	0.0937755
1700008P20Rik	0	-0.0256069	-0.0370278	-0.0616452	-0.0517996	-0.0949478	0.00385078	-0.0558656	-0.104053	-0.062531	-0.0496255	-0.0734766	-0.0847907	-0.0311459	-0.00809964	-0.113524	-0.0496187	-0.102713	-0.0456571	-0.0256698	-0.122011	-0.0370099	-0.0754303	-0.134591	-0.0576859	-0.118327	-0.0966724	-0.140638	-0.105029	-0.0585983
1700009J07Rik	0	0.0298424	0.139834	0.0366323	-0.0197929	0.0816565	0.073848	0.0304694	0.0214615	0.101134	0.0813332	0.0420957	0.0873922	0.0512586	0.0408725	0.0614422	0.0997999	0.123558	0.00853593	0.10908	0.11284	0.0830727	0.0446038	0.0816916	0.00889633	0.110555	0.0674252	0.00856659	0.132593	0.0893839
1700009N14Rik	0	0.0136979	0.0511284	-0.0458034	-0.0555144	0.0203544	0.0720704	0.0367927	0.00682422	0.0350486	0.0182836	0.0199899	0.0424228	0.0202289	-0.0245509	0.100762	-0.0116835	0.06448	0.0276013	0.045166	-0.0121196	0.0141619	-0.0415271	-0.00375452	-0.0280347	0.090143	0.0335585	0.117918	0.0510687	0.118319
1700009P17Rik	0	0.0119975	-0.0428542	0.00941538	-0.0830874	0.0163598	0.0470076	-0.0154734	-0.0438848	-0.053601	-0.0929206	-0.0590063	0.0359171	0.019229	-0.0314857	0.0393662	-0.0104759	-0.0963386	-0.0488114	-0.127125	-0.11613	-0.0513668	0.0440405	-0.11421	-0.0429806	-0.00213088	-0.0730182	-0.0809439	-0.101384	-0.143144
1700010B08Rik	0	0.0220054	0.0324467	-0.0110887	0.00467519	0.0495663	0.0433957	0.023547	-0.0398107	0.0374328	0.0570294	0.0498675	0.0567563	0.0260634	0.0567487	-0.0111285	0.10622	-0.0477327	-0.012176	-0.00478824	0.0606226	-0.00109692	0.0141643	-0.0191528	0.0729791	0.0128577	0.0690229	0.0252443	-0.000507624	0.0134756
1700010D01Rik	0	0.028752	0.0340145	0.0206479	0.0704146	0.0685428	0.0974905	0.0360068	-0.0261027	0.0215233	0.023689	0.00533735	0.0460265	0.117921	0.017722	0.0796675	0.0308075	0.0954612	0.00698741	0.0252058	-0.0669498	0.148258	0.0514469	0.123877	0.017414	0.0991411	0.0218547	0.0282584	0.110985	0.0630293
1700010I14Rik	0	-0.0122147	0.0158565	-0.0171516	0.0317736	-0.0290422	0.0128749	0.0969163	0.0736722	0.0474749	0.0180101	0.077712	0.0503802	0.0434158	0.0816085	-0.0271354	0.0871145	0.0487676	0.0942982	0.0714634	0.103914	0.0277966	-0.0298821	0.0609818	0.0697546	0.0226852	0.0542366	0.00614728	0.069242	-0.00131783
1700010M22Rik	0	-0.0898978	0.0191018	0.0104545	0.0320445	0.0387314	-0.0224416	0.00682708	0.00484461	0.0103233	-0.00235156	0.0220373	0.0548899	0.0465682	0.0489089	0.0493723	0.0272915	-0.0256051	-0.0890965	0.000410637	0.0533458	0.0170975	0.0377832	-0.0394169	0.00252542	-0.0216221	0.00536638	0.0112438	0.0305076	0.0398242
1700010M22Rik	0	0.0120643	-0.033842	-0.0663709	0.0291648	-0.0189161	-0.0478407	-0.00484807	0.0539813	0.0180953	0.0474361	-0.00890207	-0.0460927	0.00680259	-0.0448695	-0.0293866	-0.0210808	-0.0293539	-0.0515255	-0.0324324	0.0536038	-0.0501614	-0.0487395	-0.00706891	-0.0155253	0.00376805	-0.0202376	-0.0126272	-0.0152486	-0.0118134
1700011A15Rik	0	-0.0134214	-0.0170638	-0.017381	0.0589594	0.0330667	-0.0015283	0.0346222	0.0784946	0.0470149	0.000721279	-0.0322869	0.0100804	0.0543884	0.065977	0.107617	0.00883762	0.0954533	0.0879844	0.113712	0.00200098	-0.00955914	0.0248268	0.0515805	0.10904	-0.00744166	0.0487572	0.048879	-0.00492971	0.100546
1700011E24Rik	0	-0.00100611	-0.0198107	0.0211261	0.039765	-0.055952	-0.0114315	-0.0728419	0.0321715	0.033994	-0.00668733	0.0378198	0.0295675	-0.00404479	0.0371778	-0.00422094	0.0159518	0.0269105	-0.0225519	0.0189757	-0.0350886	-0.0253594	0.00159967	-0.00595016	-0.0119402	-0.0507747	-0.0443606	-0.0299803	-0.0357028	0.0104999
1700011F03Rik	0	0.0527936	0.113938	0.049956	0.0329814	0.0640039	0.0450403	0.0739987	0.03698	0.0780346	-0.0100581	0.0395539	-0.0395875	0.0303637	0.0244066	0.015797	0.0179051	0.0425394	0.0873884	0.0598666	0.10499	0.0687387	0.08058	0.0138597	0.0123561	0.0219799	0.032056	-0.00199483	0.0379143	0.0608729
1700011F14Rik	0	-0.0930312	-0.0476018	-0.0525221	-0.0848037	-0.0389361	-0.0641687	-0.084422	-0.0297809	-0.105175	-0.0287623	-0.0986327	0.0162119	-0.0223449	-0.026987	-0.0168694	0.00504892	-0.0540677	-0.100131	-0.115007	-0.063778	-0.0657026	-0.0803034	0.00425965	0.000856686	-0.0520122	-0.0988453	0.0387125	-0.0500418	-0.102469
1700011H14Rik	0	0.00625076	0.03403	0.0569004	0.0943931	-0.0383102	-0.00295932	-0.0276821	-0.0152091	-0.00679345	0.0617793	0.0247423	-0.0389447	0.0874279	-0.0102286	0.0311366	0.029884	0.0634234	-0.00504752	0.12063	0.0608702	-0.00692728	-0.000962559	-0.00732334	-0.0198733	0.0681353	0.0319108	0.0142458	0.0976989	-0.00158534
1700011I03Rik	0	-0.0338292	-0.0328008	-0.0222914	-0.0704106	-0.0945995	-0.0785219	-0.0720869	-0.0206406	-0.115424	-0.069792	-0.0410604	-0.146017	-0.0794125	-0.109666	-0.0734865	-0.0333138	-0.0870591	-0.0343405	-0.122361	-0.0945831	-0.0265826	-0.0415494	-0.0488468	-0.056227	-0.0872714	-0.128276	-0.0614422	-0.0257509	-0.0167495
1700011L22Rik	0	-0.0305162	-0.0426977	-0.011231	-0.00444086	-0.0621641	-0.0541312	-0.0471812	-0.062334	0.0170414	0.0426936	-0.00692426	-0.0100412	0.00878768	0.00862457	-0.00711364	0.0683829	-0.0194672	-0.0343894	0.00413406	-0.0522533	-0.00243	-0.0021425	0.00689263	-0.0378374	0.0725669	-0.00396068	0.0549075	0.0568083	-0.00853666
1700011M02Rik	0	-0.0152965	-0.0149135	0.0926617	0.114006	0.0701869	0.144258	0.144135	0.0267467	0.100074	0.00432813	0.105306	0.0645711	0.0729392	0.077491	0.10811	0.0896672	0.142239	0.109187	0.0238245	0.0493692	0.0579296	0.0745581	0.0766905	-0.026211	0.0469268	0.0405012	0.019931	0.081942	0.0492111
1700011M02Rik	0	-0.0958871	0.0356324	0.0141673	-0.0253344	0.0272877	-0.000159697	0.0101829	0.0327903	0.00597165	0.00731112	0.0539	0.0282989	-0.0309984	0.0851867	-0.0330907	-0.0427368	0.0502561	0.0525584	-0.0509332	0.054243	-0.00130529	-0.0204838	0.181913	-0.0056096	-0.0268636	0.0223171	-0.00467686	0.098443	-0.0069414
1700012A03Rik	0	0.099936	0.0280788	0.0289403	-0.0437948	-0.0191856	0.0484311	0.0914223	0.0264924	-0.024874	0.0318175	0.0149708	0.114463	0.0517333	0.0456501	0.0332685	0.0042231	0.00906382	-0.0346415	0.0459902	-0.00716711	0.0139054	-0.0257292	-0.00693429	0.00980212	0.0240385	-0.013952	0.0904157	0.0525473	0.0167958
1700012B07Rik	0	0.0438866	0.0220739	0.0731679	0.0243567	-0.0144082	0.0156204	0.106173	0.0276132	0.0572562	0.0419062	0.0574866	0.164608	0.0571108	0.0159771	0.0844072	0.0627003	0.0901239	0.0883319	0.021198	0.0919904	0.0510597	0.121483	0.0259156	0.0805111	0.0952134	0.0483006	0.0443071	-0.00734481	-0.013481
1700012B09Rik	0	0.079178	0.0580587	0.0956841	0.14308	0.0272972	0.0236575	0.0706167	-0.00275164	0.0524788	0.0391854	0.0867529	0.0587212	0.0716462	0.0749473	0.11871	0.112436	0.0758813	0.0679159	0.0422761	0.140916	0.0299675	0.0890959	0.123535	0.060202	0.114233	-0.00520865	0.0127487	0.183089	0.0186408
1700012B15Rik	0	0.0292212	-0.00640837	-0.032739	-0.0635843	-0.0356827	0.000862736	0.0889095	-0.0575519	0.0584636	-0.050593	-0.0366418	-0.00985863	0.0144245	-0.00353341	-0.041822	-0.0874581	-0.0460457	-0.0235105	0.0300633	0.0247759	-0.0581961	-0.0421662	-0.0798872	0.0245137	-0.010461	-0.0385669	-0.0391616	-0.0444004	-0.0520002
1700012L04Rik	0	-0.0174771	-0.142662	-0.206384	-0.0387799	-0.013813	0.017067	-0.0723251	-0.101096	-0.0972222	-0.112406	-0.094792	0.00699222	0.0496017	-0.0569676	-0.123121	-0.0390518	-0.0296075	-0.0882731	0.00908401	-0.00321439	-0.0110795	0.0100113	-0.0498764	0.0391576	-0.0892393	-0.125978	-0.174421	-0.0748776	-0.0273766
1700012P22Rik	0	-0.00671075	0.048863	0.0540176	0.0241723	0.0279104	0.0545479	0.0216668	0.0419643	0.0962903	0.0656854	0.066104	0.0441332	0.00726155	0.052899	0.0457643	0.0151987	0.0775268	0.0322893	0.0629172	0.0386264	0.0489427	0.0277083	0.0321217	0.0202593	0.044957	0.00632293	0.0384106	0.111562	0.00454701
1700013D24Rik	0	0.0326396	-0.00971715	-0.0924897	0.00839789	-0.0144203	0.0997854	0.019279	-0.0122951	-0.0720144	0.0553773	0.0227829	0.00183755	0.0754772	-0.0128384	0.0523587	0.0102214	0.0439088	0.00747326	0.0339744	-0.0141916	0.0172081	0.0623637	0.0507049	0.0508683	0.0069937	0.0534807	0.0276979	0.125053	0.00198014
1700013F07Rik	0	-0.0716729	0.000610232	-0.0796389	-0.02349	-0.055622	-0.130874	-0.0976932	-0.0852709	0.0153637	-0.0358388	-0.0411221	-0.0535226	-0.0327928	-0.0573145	-0.0742658	-0.0616389	-0.0530828	-0.0582079	-0.0404535	-0.0685467	-0.081855	-0.0819012	-0.103634	-0.0662841	-0.0776749	-0.0423344	-0.104295	0.0118169	-0.0490901
1700013G24Rik	0	-0.0392989	0.0442355	-0.0575429	-0.0114918	-0.0791897	-0.00926117	-0.0745388	-0.0568783	-0.0320884	-0.00979544	-0.0769277	-0.0137424	-0.103792	-0.022816	-0.0517816	-0.00825811	-0.0370661	-0.0550516	-0.0639666	-0.0551447	-0.0674154	-0.02578	-0.0619679	-0.0761248	-0.0370328	-0.0241924	-0.0553568	-0.0626099	0.000389167
1700013H16Rik	0	0.0507884	-0.0626445	0.0231685	0.0605621	0.0338746	0.0256183	0.0209735	0.00733176	0.048435	0.037738	0.0538546	-0.0542756	0.0540268	0.00756283	-0.0529818	0.00896212	0.0521789	0.00823305	0.0240812	-0.0406171	-0.00262393	0.0445877	-0.0281448	-0.000677926	-0.0400127	-0.0482617	-0.0226806	0.0579578	0.0906765
1700015E13Rik	0	0.0719553	0.0154326	0.00840037	-0.108711	0.0084177	0.0176315	0.0520325	-0.0681802	0.00536058	-0.0513012	-0.0293394	-0.0107306	0.0509312	-0.0716503	0.0150025	0.0161978	0.0551139	-0.0941609	0.0270028	0.0195226	-0.0327036	-0.0439408	0.00520171	-0.00528106	-0.0837738	-0.0294723	-0.036282	-0.020402	0.0183193
1700015F17Rik	0	0.120035	0.0816717	0.138288	0.151422	0.106217	0.14611	0.103136	0.156392	0.200557	0.0834476	0.131625	0.118149	0.0798766	0.132231	0.175417	0.149944	0.192393	0.163788	0.385695	0.115125	0.196243	0.0502544	0.140603	0.156454	0.172387	0.136464	0.0617056	0.179813	0.0891137
1700016C15Rik	0	0.0733654	0.0906633	-0.0275187	0.0797382	0.0745521	-0.00286892	-0.0145143	0.15337	0.0529788	0.0708129	0.0673496	0.00693846	0.149609	0.0643537	0.0707982	-0.0417666	0.0803028	0.0223247	0.149378	0.106189	0.03512	0.0310534	0.0521551	0.0647345	0.12315	0.0582484	-0.0137182	0.136159	0.0636799
1700016D06Rik	0	-0.116491	-0.0303844	0.0226987	-0.00678828	0.01202	0.018334	0.0110786	0.0503079	0.0529185	-0.0266176	0.0096031	0.00666935	-0.00339088	0.0214166	0.0475987	0.0437189	-0.0839631	-0.019764	0.152352	-0.0416557	0.0757813	-0.0346277	0.0252063	0.00948848	-0.0715862	-0.0432858	-0.0416473	-0.00608562	0.0070049
1700016D06Rik	0	-0.162347	-0.128943	-0.0710576	-0.0136185	-0.0225954	-0.041988	-0.0816954	-0.0340415	-0.0715503	0.033134	-0.0605156	-0.0741167	-0.125315	-0.106713	-0.110162	-0.0991093	-0.0118881	-0.105195	-0.115024	-0.123945	-0.0239437	-0.00983414	0.00956943	-0.0582593	-0.0860772	-0.0719792	-0.0955972	-0.0906959	-0.0380092
1700016G14Rik	0	0.0551901	-0.0513408	0.0845117	0.0446103	-0.0218189	-0.0173828	0.0266744	-0.0262168	0.0433396	0.00443538	0.029698	0.0487192	0.00213689	-0.00974776	0.0432845	0.0775735	0.028055	0.0265892	0.119109	-0.0419973	0.032911	-0.0103493	-0.0536659	0.0541495	-0.0137286	-0.0581697	0.00597819	-0.0367596	0.0849625
1700016H13Rik	0	-0.048134	-0.0520711	-0.0473786	0.0274706	0.00782061	0.0263564	-0.0183189	0.0717701	0.0649928	-0.00480227	-0.00569778	0.0493008	-0.0260809	0.0407869	-0.00937495	-0.0211979	0.00615835	0.0578864	0.0213492	0.0385111	-0.0787214	0.0675183	0.0175991	-0.0267507	0.0931988	0.0129407	0.0808405	0.0271959	-0.0540664
1700016K19Rik	0	0.0366068	0.0238954	0.102467	-0.00627351	-0.0760656	-0.0505526	0.0462253	-0.0467188	-0.0596576	-0.0250468	-0.0979653	0.031366	0.0394982	-0.00815012	-0.00782018	-0.0141542	-0.0125357	-0.000767579	-0.013259	-0.0819067	-0.0118831	0.0270005	-0.0302408	-0.105684	0.00340283	-0.0768583	-0.0251685	-0.0358645	-0.0315828
1700016K19Rik	0	0.0206095	-0.0840628	0.044605	0.00776805	-0.010054	-0.0173113	-0.0393118	0.0343545	-0.0173062	-0.0715493	0.0495916	0.035351	0.0574139	0.0137889	-0.000980007	0.00154465	-0.0297994	-0.0473672	0.0218484	-0.047425	0.0871606	0.032413	-0.00553596	-0.0197762	0.0860999	-0.0218406	-0.0262867	0.0292923	-0.0275955
1700016L21Rik	0	-0.0721137	0.0109556	-0.0140733	0.0390052	0.00790888	-0.0306003	-0.067176	-0.0562282	0.029185	-0.0337659	-0.0204626	-0.0166846	0.0196395	-0.089626	-0.0287844	-0.0123809	0.0402383	0.00190472	-0.0401254	0.0298335	-0.0704317	-0.0983377	0.0358167	-0.0485519	-0.0267156	-0.0939915	0.00813266	0.00793716	-0.055684
1700016M24Rik	0	-0.0950577	-0.0079072	0.0541292	-0.000414648	-0.0471242	-0.0176842	0.00453769	-0.0834659	0.0675374	0.0638518	0.0854992	-0.0538768	-0.0531912	-0.0303069	-0.0125405	-0.0246882	-0.0166433	-0.0330716	0.166272	-0.00371836	0.000287237	-0.0272059	-0.0571718	-0.060421	-0.0311494	0.0115311	-0.0517784	0.0446717	0.0412987
1700017B05Rik	0	0.0509523	0.00568019	0.0433314	0.0326919	0.0201437	0.0233786	0.0436404	0.0232447	-0.0285246	-0.0210103	0.0673644	0.0698402	0.0271601	0.00194088	-0.00843616	0.0108559	-0.0477272	0.0450153	-0.0153325	0.0203127	-0.0161986	0.0131509	0.00469524	0.0160236	-0.0516783	0.0379484	0.0622927	-0.00360393	0.0570545
1700017B05Rik	0	-0.0131419	-0.00236487	-0.0510038	-0.0578526	-0.0133695	-0.0929355	-0.0148369	0.0143176	-0.0675621	0.0199388	-0.104394	-0.0537261	-0.0352037	-0.0494711	-0.0275685	-0.0491982	-0.0816359	-0.0810217	-0.0357884	-0.0416068	0.0133089	-0.0126897	-0.0521462	-0.0433645	-0.0715894	-0.0355124	-0.0317414	-0.0947693	-0.0483928
1700017D01Rik	0	-0.0458428	-0.00627265	0.100684	0.0503735	0.0706757	0.0402035	0.00732723	0.0425877	0.0630163	0.122085	0.138655	0.0842034	0.0471653	0.0479952	0.047005	0.0676452	0.0894468	-0.00677659	0.247186	0.0805078	0.0649791	0.0918726	-0.0151258	0.0399103	0.094055	0.00287352	0.076462	0.0754678	0.0695253
1700017G19Rik	0	-0.0732092	0.0482525	-0.0280533	0.0157378	-0.00228191	-0.0109501	0.00836734	0.0291337	0.0205135	-0.0589656	0.0344986	-0.00474876	-0.0133004	-0.0338986	0.0128247	0.0613754	0.0849054	0.061069	-0.0406963	0.00289359	-0.00749365	-0.0877169	0.0466392	0.00185664	-0.0889366	-0.0554866	-0.0575244	-0.0100683	0.0219049
1700017N19Rik	0	-0.163183	-0.0751096	-0.126894	-0.0482145	-0.0864853	-0.115495	-0.105175	-0.0537063	-0.0584067	-0.0209138	-0.0294255	-0.0889257	-0.0571363	-0.0258881	-0.0691376	0.0181082	-0.054569	-0.0543385	-0.0710975	-0.0507429	0.00569961	-0.0606262	-0.0518055	-0.125626	-0.122649	-0.0164589	-0.0925575	-0.0641153	-0.048114
1700017N19Rik	0	0.0488312	-0.0521278	0.0673463	0.0533333	0.0878229	0.0658988	0.0314703	0.0705572	0.0292483	0.0316023	0.0393285	0.103129	0.0153395	0.0421287	0.0351979	0.134721	0.113774	0.00767951	0.105818	0.141747	-0.0136316	-0.065106	0.099969	0.0526562	-0.00609978	-0.0441468	0.0727588	0.043435	-0.00879084
1700018A14Rik	0	0.0285875	0.0184527	0.062922	0.0503174	0.0585162	0.0180744	0.0289302	0.0552604	0.0354097	0.0268462	0.0456267	-0.00739592	0.0814471	0.0655354	-0.0142672	0.0331478	0.00742901	0.00887205	0.0800578	0.0758018	0.0287391	0.0599193	0.0407157	0.0531087	0.0823586	0.0502824	0.037911	0.0708346	0.0695582
1700018B24Rik	0	0.0210779	0.00673546	-0.0378225	-0.02284	0.0201387	0.0111363	0.0508596	0.00718663	0.0487795	-0.00652466	-0.074142	-0.0394046	0.000390586	-0.00242095	-0.105943	-0.0178457	-0.0329315	0.0307773	0.0110937	0.0236931	-0.0300341	0.00368932	-0.054844	0.0473632	0.0368405	0.0157955	0.0709028	-0.0931401	-0.0948696
1700018C11Rik	0	7.23e-05	-0.0384688	-0.019968	0.0110498	0.0240294	-0.0408387	-0.0460106	0.0413023	-0.152079	-0.0396584	0.0145116	-0.00466242	0.0069144	-0.00962693	-0.0199292	-0.0328306	-0.0106405	-0.0938989	0.0350742	0.0171354	0.000164609	-0.0869132	-0.0219167	0.00150325	-0.0519006	-0.0829991	-0.02418	-0.0373089	-0.0152565
1700018F24Rik	0	0.0307598	0.0663579	0.0199246	0.0108003	0.0302146	-0.0154974	0.0286734	-0.0211394	0.0630091	-0.0284456	-0.00117597	-0.0366139	-0.029729	0.0185659	0.0564472	0.0498833	0.0291167	0.0256472	0.0978303	-0.0661052	0.0829604	0.0372361	0.0195725	0.0489581	0.0608502	0.0492408	0.000929891	-0.0110573	0.00779501
1700018L24Rik	0	0.117555	0.0936689	0.0217381	0.0508432	0.0303842	0.072894	0.0810256	0.100674	0.103538	0.0756851	0.0984133	0.0855525	0.0664657	0.101689	0.0622406	0.0549007	0.0479956	0.150342	0.18631	0.078257	0.0986795	0.00326261	0.0658396	0.00432507	0.104346	0.0979311	0.0963673	0.135199	0.145023
1700019A02Rik	0	-0.0862787	-0.100151	-0.0536272	-0.0947691	-0.0801571	-0.0444529	-0.0398203	-0.0542549	-0.013133	-0.0410703	0.0116981	-0.0935052	-0.0766896	-0.025563	-0.0261061	-0.0437771	-0.0418936	-0.121004	-0.167589	-0.067989	-0.0873363	-0.0995153	0.00604349	0.0170707	-0.089141	-0.0524873	0.00634393	-0.039116	-0.0118621
1700019B03Rik	0	0.0418049	0.0173509	0.0269641	0.0936351	0.0773525	0.0730747	-0.0418198	0.00885368	0.0416669	0.106788	0.0806474	0.026793	0.0775287	0.0246877	0.0324391	0.0147456	0.0138048	0.0713824	0.0960101	0.127152	0.082461	-0.0241385	0.0928426	0.00966591	0.0518005	0.113801	0.0386837	0.0355625	0.032381
1700019D03Rik	0	-0.0618149	-0.0137338	0.0208546	-0.0208469	0.0178808	-0.0236062	-0.00311272	0.00770746	-0.00494516	-0.044589	0.0254826	-0.0321644	0.0112446	0.0130396	-0.00157084	0.0226211	-0.0503433	0.0334907	-0.0285668	0.0301049	-0.0347919	-0.0124677	-0.0397635	-0.0331507	0.0707039	-0.0292642	-0.0216566	0.0157826	-0.0624511
1700019E19Rik	0	0.115171	0.263062	0.0286619	0.0530878	0.0604829	0.099605	0.189028	-0.00468227	0.0305873	0.135615	0.210668	0.226627	0.189985	0.151837	0.294462	0.220941	0.366337	0.182517	0.254402	-0.0484765	0.0640943	0.217943	0.13732	0.0949695	0.0636214	0.097727	0.151837	0.189532	0.192752
1700019G17Rik	0	0.00195296	0.0477199	0.0919786	0.0125534	0.0828972	0.0562853	0.0785768	0.0562702	0.087663	0.0907772	0.0700311	0.047707	0.0694233	0.0414037	0.0948195	0.118591	0.0527624	0.093311	0.0383254	0.0187423	0.112044	0.116123	0.102713	0.0627589	0.0978164	0.144969	0.0154296	0.153094	0.11855
1700019G17Rik	0	-0.0155066	0.0383639	-0.00208051	-0.0324427	0.00550397	-0.0589777	-0.036374	-0.0151178	0.0134684	-0.051106	-0.0503057	-0.0496244	0.0227991	-0.0473954	-0.0444612	0.0340017	-0.0368266	0.0337451	0.0572829	-0.0163915	0.0281536	0.0268611	-0.020864	0.00368081	0.0149782	0.0134084	0.0374352	0.0292734	-0.0616907
1700019G17Rik	0	0.0239161	-0.0326063	-0.0466402	0.0371512	-0.0340265	-0.00135092	-0.0590567	-0.0851549	0.0216548	-0.0310308	-0.0646719	-0.0334441	-0.0747355	-0.00775883	-0.0435366	0.0324946	-0.081921	-0.194816	-0.117192	-0.0120792	0.00812081	-0.0449051	-0.0402784	-0.0126603	-0.0266511	-0.0445947	0.00951064	-0.0511256	-0.00488817
1700019G17Rik	0	-0.0367865	0.0167314	0.0203988	0.0831687	0.0422638	-0.0749197	0.0159517	-0.022143	-0.0879902	-0.0295569	0.0314323	-0.0325247	-0.00114534	0.0104267	0.0530027	0.0703858	0.0216738	-0.0170152	0.120495	-0.0160145	0.0110303	-0.0611618	0.0041872	-0.0601625	-0.0188344	0.0150597	-0.0768771	-0.0119234	-0.0388454
1700019L03Rik	0	-0.0439468	-0.074364	-0.056946	-0.114208	-0.0337226	-0.0859925	0.0108052	-0.0448985	-0.054009	-0.0616954	-0.0600145	-0.0500813	-0.0827758	-0.0664936	-0.0618023	-0.0606611	-0.0390977	-0.0199044	-0.051233	-0.0328077	-0.00288419	0.0190545	0.00645518	-0.0440353	0.0471055	0.013211	-0.0187018	-0.0112438	-0.00296784
1700019L03Rik	0	0.00648437	-0.00881483	0.00215425	-0.0204848	-0.00826236	-0.0390097	-0.0576541	0.0238156	-0.028009	-0.00370822	0.00444964	-0.00864172	-0.0194219	-0.0102551	-0.004719	0.0210682	-0.0461337	0.0190294	0.0153971	-0.129406	-0.0179405	0.0504292	0.0505829	0.0206949	0.0010157	-0.0458486	-0.0153794	0.0473687	0.0492062
1700019M22Rik	0	-0.0451575	-0.12212	-0.0828689	-0.054944	-0.00240257	-0.0323463	-0.0225008	-0.0490759	-0.103177	-0.0334135	-0.0459648	-0.0536256	-0.175004	-0.0166839	0.00196296	0.00541638	-0.0766713	-0.0801585	-0.0481513	-0.00158936	-0.0618143	-0.041495	0.0537337	-0.0591408	0.0600752	-0.0974151	0.107465	0.0180554	-0.0969403
1700019N12Rik	0	-0.143331	-0.149864	-0.0925617	-0.150234	-0.106997	-0.0309385	-0.118943	-0.0855987	-0.146215	-0.0981315	-0.0605987	-0.0887954	-0.0126085	-0.0719194	-0.0624224	-0.0985629	-0.0976052	-0.0867498	-0.0148837	-0.138715	-0.0502458	-0.0265824	-0.0379737	-0.0831548	-0.0509425	-0.0433612	-0.0720943	-0.119009	-0.103613
1700019N12Rik	0	-0.0535822	0.0576494	0.033144	-0.0359958	-0.0787062	-0.0311512	-0.0539871	-0.035889	-0.0819023	0.0284671	-0.0411402	0.014344	0.00704251	-0.0177984	-0.0115603	-0.0493294	-0.00423536	0.00941626	-0.0891351	-0.0618143	-0.113171	-0.04397	-0.0721429	0.00875283	-0.0301945	0.0261219	0.0128921	-0.0429902	0.0149311
1700019N19Rik	0	0.0585783	0.0151993	0.0670591	0.0698035	0.0432918	0.0307857	-0.0188238	0.0196053	-0.0402128	-0.0128661	0.00371669	-0.0319819	0.0331597	0.0432047	0.00476606	0.0321361	0.0422845	0.0417478	0.0462198	0.0556089	-0.0235102	-0.0275183	0.0672395	0.0492821	0.0157764	0.0222885	-0.0643028	-0.0317043	0.0852932
1700019O17Rik	0	-0.0867609	0.0143655	-0.0334839	-0.012699	-0.0687029	-0.0203001	-0.061024	-0.00270019	0.0292891	-0.0942868	-0.0375762	-0.00663052	-0.0705671	-0.0744214	-0.0134712	0.0082483	-0.00885313	0.012295	-0.013809	-0.00913347	-0.068388	0.038727	-0.0528676	0.0322044	0.0542066	-0.0080737	0.00342579	-0.0160075	-0.0378792
1700020A23Rik	0	0.00669942	0.0537729	0.0660333	0.047012	0.0368708	0.0449357	0.0845786	0.100393	0.101767	0.0327074	0.0612821	-0.0218931	0.038493	0.0233571	-0.00834665	-0.0137448	0.00589618	0.0376017	0.0384014	0.0642511	-0.0157148	0.0664867	0.0178418	0.0786448	0.0133441	0.046769	0.0345325	0.0705047	0.0553122
1700020D05Rik	0	0.0160316	-0.060699	0.0488064	-0.0289924	-0.0081523	-0.0621706	-0.0366643	0.0379842	0.00194419	-0.116519	-0.0468839	-0.0902055	-0.0479039	-0.0493253	-0.167391	-0.160762	-0.110335	-0.123331	0.00268435	-0.0662449	-0.107895	-0.0346477	-0.117959	-0.145749	-0.0402004	-0.0560453	-0.103906	-0.114005	-0.100099
1700020L24Rik	0	0.154222	-0.0166828	0.113989	-0.0437224	-0.0473496	0.0408122	0.113132	0.078448	-0.0049435	-0.0158612	-0.0231062	0.081478	0.0170371	0.0726621	-0.0908905	-0.0123167	-0.00892787	-0.0367805	-0.00826112	0.0565282	-0.0150444	0.0257017	0.0267286	0.00115422	-0.0104074	0.051979	-0.0703294	-0.0749919	0.0226444
1700020N01Rik	0	0.0385584	0.0401802	0.0184936	0.0714135	0.0198899	-0.0186528	0.00490055	0.093082	-0.00255986	-0.0151001	0.00675086	-0.0432629	0.0564578	0.0224956	-0.0518361	0.0449819	0.0184936	-0.0305481	0.00538768	0.0240637	-0.00617987	0.0192599	-0.0117245	-0.0780757	0.0759597	0.0505776	0.0089054	0.0958697	0.0028382
1700020N18Rik	0	0.0624334	-0.0132801	0.0328403	0.00905784	-0.0585752	-0.010364	-0.0184725	-0.0108137	-0.0475627	-0.0488463	-0.0227951	0.0540269	0.0548701	0.0665602	0.0258556	-0.0488993	-0.0466392	0.0206052	0.0625391	0.0187258	0.0575504	0.032038	0.0051173	-0.04554	0.0720715	0.0672738	0.024862	-0.029123	-0.0368264
1700020O03Rik	0	0.0504537	-0.0470019	-0.0341666	-0.050558	-0.020083	-0.00239019	0.0463581	-0.0581406	-0.12698	-0.0258213	-0.0225142	0.0502454	-0.0734566	0.0434103	-0.071282	-0.10978	-0.0522772	-0.00134306	-0.13331	-0.0423531	-0.128137	-0.111795	-0.231523	-0.0870434	-0.0615127	-0.0312927	-0.0815006	-0.168956	-0.147591
1700021A07Rik	0	0.102542	0.1436	0.0963347	0.161667	0.167637	0.195988	0.130696	0.059726	0.10252	0.165869	0.0980336	0.149749	0.163623	0.0923467	0.139001	0.149895	0.153867	0.133176	0.0960761	0.120201	0.0895074	0.0655963	0.12926	0.118443	0.101667	0.0899562	0.06395	0.151199	0.0946732
1700021C14Rik	0	-0.232407	-0.177451	-0.233126	-0.261115	0.00989941	-0.126531	-0.194874	-0.142757	-0.160223	-0.14225	-0.126336	-0.178412	-0.229001	-0.0984344	-0.107779	-0.192736	-0.0905561	-0.236289	0.473742	-0.319295	-0.363847	-0.285289	-0.217668	-0.216885	-0.203757	-0.147822	-0.268622	-0.311118	-0.224924
1700021F05Rik	0	-0.13941	-0.221172	-0.279896	-0.21226	-0.0255055	-0.0980424	-0.248	-0.347773	-0.160852	-0.249899	-0.431111	-0.467967	-0.362192	-0.114922	-0.566049	-0.661948	-0.714699	-0.344472	0.971689	-0.683644	-0.662573	-0.667385	-0.62035	-0.702365	-0.861216	-0.71114	-0.791863	-0.72087	-0.636454
1700021F07Rik	0	0.0582631	0.0842267	-0.0642427	0.071167	0.0928174	0.0393145	0.0503024	0.0318983	0.0237847	0.049796	0.105664	0.0158379	0.000534585	0.0136682	0.00574232	0.0243499	0.0311111	-0.0474699	-0.0119415	0.0237514	-0.0254893	0.111253	0.0358579	-0.0422939	0.0453529	-0.0574612	-0.0459456	0.043074	0.0162188
1700021K19Rik	0	-0.256394	-0.570811	-0.728737	-0.789446	-0.328243	-0.246174	-0.696753	-0.824803	-0.682812	-0.575361	-0.556088	-0.682432	-0.8804	-0.827683	-0.896974	-0.871874	-0.946648	-1.11415	-0.724796	-0.842812	-0.931732	-0.93089	-1.04015	-1.06434	-0.808186	-0.901515	-0.745166	-0.945076	-1.02554
1700021P04Rik	0	-0.0141854	-0.00657651	0.0132818	-0.0215646	-0.0118768	0.00815061	0.0618962	0.0674736	0.0705737	-0.0633693	0.0152572	-0.0170276	0.0174906	-0.0958336	-0.0511136	0.0610564	0.0055753	0.0824372	-0.0940319	0.0757851	-0.0491216	-0.0257817	0.120275	-0.00797399	-0.0321351	-0.0907211	0.0307286	0.0075205	0.0966932
1700022A21Rik	0	0.016841	0.0113393	0.103957	0.027792	0.0437894	0.0534935	0.0693858	0.0752771	0.130135	0.0930142	0.0544952	0.0259024	0.00860904	0.00351789	0.000150354	0.0639135	0.141245	0.0444417	0.0746569	0.0140859	0.0995704	-0.00636775	0.0208434	-0.0300116	-0.0174491	0.0684655	0.0890962	-0.0192635	0.0932285
1700022I11Rik	0	0.00852439	0.0525662	0.0458442	-0.00275371	-0.0378414	0.0403061	0.0303532	0.0722397	0.0625244	0.0110764	0.079141	0.0141102	0.0163201	0.075506	0.089077	0.0559923	-0.0135544	0.0494656	0.258148	-0.00482429	0.0656506	0.0368167	0.115071	0.0327647	0.0229042	0.0553663	-0.0278683	0.0649204	0.0257611
1700022N22Rik	0	0.00428347	-0.0159282	-0.0191524	-0.0668977	-0.0105695	0.0351362	-0.0252323	-0.0735092	-0.0572581	-0.0458666	-0.0002385	-0.0422481	-0.0188692	0.0084879	-0.134885	-0.0909123	-0.082365	-0.1222	-0.010876	-0.0992121	-0.110401	-0.0873992	-0.0907682	-0.101469	-0.0477473	-0.106934	-0.106919	-0.103464	-0.0867702
1700022P22Rik	0	0.0367576	-0.0498522	0.0196012	0.0196807	-0.0479749	0.0371937	-0.0310205	-0.113241	0.00464794	0.0234804	0.0674518	-0.0166231	0.0574817	0.100012	-0.0577174	0.0398068	0.0156115	-0.00426558	0.0301986	0.0633445	0.0727076	-0.060578	-0.0348706	0.0415614	-0.0879238	-0.00459184	0.0748023	0.03053	-0.060416
1700023A16Rik	0	-0.0740487	-0.168826	-0.0758174	-0.0230406	-0.0906985	-0.0752122	-0.079981	-0.105948	-0.0219856	-0.076253	-0.057632	-0.0688579	-0.0472939	-0.102675	-0.143135	-0.0601334	-0.0842631	-0.134101	-0.0761688	-0.0747711	-0.0909977	-0.0629817	-0.129799	0.0160038	0.00494167	-0.0876108	-0.127669	-0.0942833	-0.106221
1700023E05Rik	0	-0.185688	-0.0828588	-0.112784	-0.124828	-0.101069	-0.122359	-0.109113	-0.110799	-0.0869361	-0.032738	-0.119907	-0.133751	-0.0657397	-0.043388	-0.0707975	-0.137107	-0.0736876	-0.123258	-0.0452017	-0.0944014	-0.0758095	-0.0676349	-0.0296656	-0.0549407	-0.0768292	-0.0775747	-0.0960616	-0.107103	-0.124805
1700023E05Rik	0	0.158319	0.0817597	0.0909873	0.151232	0.126634	0.12264	0.0859072	0.0865513	0.184975	0.0788843	0.237982	0.132471	0.124513	0.0956754	0.0854113	0.129809	0.140807	0.188035	0.217377	0.158539	0.184927	0.0640431	0.109587	0.147059	0.145995	0.0424966	0.0841683	0.126427	0.0845729
1700023L04Rik	0	0.0306591	0.0312651	-0.0565201	0.0532071	-0.0115207	0.0191574	0.091272	-0.000185421	0.000380293	0.0585874	0.0207768	-0.026929	0.0521591	0.000582698	0.0203167	-0.00204917	0.0447525	0.0312651	0.0111714	0.00396569	0.0438816	0.0906635	-0.0136005	0.014886	-0.0802759	-0.0330397	0.0225089	-0.000864123	0.057593
1700024G13Rik	0	-0.0584651	-0.0142586	0.00637248	-0.0563095	-0.0580377	-0.0243389	-0.124208	-0.0261821	-0.0171277	-0.0546046	-0.0228321	0.000139032	-0.0465123	-0.0119713	-0.0996247	-0.00402677	-0.0737482	-0.108455	-0.0373915	-0.0286113	-0.0177759	-0.118444	-0.0172089	0.00952671	-0.0510801	0.00278116	0.0217669	-0.0257133	-0.0269882
1700024P04Rik	0	0.00832118	0.113329	0.0470553	0.117339	0.0273954	0.0659833	0.00517238	0.0360475	0.0775386	0.0921516	0.0817282	0.0892562	0.0215264	0.0359261	0.052826	0.0120632	0.0838142	0.0115705	0.0297941	0.0186334	0.0280635	0.07416	0.115674	0.0831727	-0.0630737	0.0671093	0.0224962	0.149825	0.102229
1700024P16Rik	0	0.0289651	0.0160138	0.0856997	0.109913	0.137697	0.0503357	0.0196496	0.00164062	0.0219138	0.0179272	0.0675676	0.0691559	-0.0033137	0.0447835	0.0560526	0.0712751	0.105953	-0.0218522	-0.0178017	0.0890648	0.020335	0.0345387	0.0896546	0.0303229	0.0390499	0.107127	0.104865	0.150466	0.111564
1700025B11Rik	0	-0.0286598	-0.10023	-0.0404407	0.0763948	-0.0125483	-0.0700757	-0.0278352	-0.0521619	0.0287774	-0.0471617	-0.0225297	-0.0265551	0.000702158	0.00245259	-0.00516899	0.0220589	0.0299089	-0.0951931	-0.025321	-0.0348011	-0.0222278	-0.0557324	-0.059762	-0.10426	-0.00435259	-0.0511776	0.0450613	0.0065832	-0.0301351
1700025E21Rik	0	0.08151	0.0701501	0.130755	0.0552407	0.0306018	0.062546	0.0313375	0.0484399	0.0529095	0.0703426	0.0462764	0.0227126	0.0297062	0.0298331	0.0703137	0.0418632	0.00226127	0.0360626	0.125392	0.0548839	0.0615626	0.00697468	0.0129665	0.0217774	0.0692761	0.0656245	0.0457155	0.0270115	0.0408519
1700025F22Rik	0	-0.0628641	0.0555053	0.0101459	0.0157208	0.00355433	0.010792	0.0200337	-0.00493167	-0.0145953	-0.0402233	-0.0441784	-0.0683329	0.0201892	-0.0129654	0.0289078	-0.0268573	-0.0582382	0.00343345	0.00444342	0.0172479	0.011163	-0.0109839	-0.0707013	-0.0300224	-0.0124352	0.00356164	0.0392355	-0.00668496	-0.0371494
1700025F24Rik	0	-0.0505843	0.0397542	0.0630524	0.0833429	-0.00283297	0.0453061	0.0218964	-0.00549776	0.00872538	0.00566837	0.00780229	0.0753594	-0.000276253	-0.00409933	0.0260644	0.00180667	0.0439148	-0.0131878	0.0315222	-0.0305647	0.0612785	-0.00301386	0.0532238	-0.0263566	0.0190996	0.0334362	0.0379559	0.0534549	0.00336773
1700025G04Rik	0	-0.102251	-0.093848	-0.241691	-0.101275	-0.0464722	-0.0965823	-0.166512	-0.32282	-0.145967	-0.141999	-0.17578	-0.202495	-0.195023	-0.243371	-0.0790675	-0.209195	-0.151915	-0.16087	0.282261	-0.260516	-0.223584	-0.187728	-0.205219	-0.159156	-0.24757	-0.100814	-0.23695	-0.0857063	-0.0963323
1700025H01Rik	0	-0.0536546	-0.010812	-0.0473495	0.0603818	0.00817015	-0.0471494	0.00195678	-0.0236118	-0.00906505	-0.0490711	-0.0372541	-0.0493482	-0.0859328	-0.0247703	-0.0221467	0.0447447	-0.0230272	0.0107101	0.117162	0.0093561	0.0426304	-0.0259014	-0.0414678	0.0581445	-0.0419251	0.0744143	0.0115065	0.0618038	-0.0467702
1700025K23Rik	0	-0.0498876	-0.0599411	-0.0391869	-0.161138	-0.0920178	-0.059436	-0.0726815	-0.128307	-0.10886	-0.0750623	-0.113694	0.00613627	-0.10363	-0.10754	-0.12273	-0.157576	-0.0890074	-0.187614	-0.208375	-0.147668	-0.0617567	-0.158388	-0.148859	-0.208417	-0.20258	-0.147383	-0.208537	-0.123046	-0.182866
1700026D08Rik	0	-0.0461916	0.00667366	0.0216915	-0.00220993	-0.0339225	0.0164151	0.00898115	-0.0287099	-0.0235566	-0.0334671	0.0705631	-0.0691701	-0.0121028	-0.0309295	-0.0708462	-0.0283751	0.00683334	0.0109951	0.220511	0.100347	-0.00633653	-0.0335926	-0.0354667	-0.0246511	-0.0217058	-0.0815391	-0.0444536	-0.0559735	-0.0748755
1700026J04Rik	0	0.00524316	-0.0137588	0.00227224	0.0113513	-0.00810926	-0.0217965	-0.0280659	-0.0150827	-0.0157177	-0.0157177	-0.020519	-0.0119264	0.0145446	-0.0131352	-0.035918	0.0241383	-0.0146567	-0.0693065	-0.0363967	0.0243256	-0.0464961	-0.0344749	0.00408127	-0.0483497	0.0399338	-0.109814	0.0171671	-0.0123664	0.0213209
1700026J12Rik	0	-0.0566737	-0.0607597	0.0303965	-0.0385539	0.00673363	0.0368911	-0.0646321	-0.0165294	0.015385	-0.0260102	0.0331892	-0.0522585	0.020933	-0.0877579	-0.0472833	-0.0141412	-0.0501011	0.0353981	-0.100693	0.0417003	-0.0897711	-0.0247547	-0.025351	-0.100515	-0.0562206	-0.0938031	-0.10147	0.0290453	-0.0112456
1700026L06Rik	0	0.0734193	0.0450859	-0.00248309	-0.0531695	0.0313252	0.118872	0.00472682	0.0011693	-0.010552	0.115711	0.105628	0.0985179	0.0442053	-0.00665078	0.0278047	0.139478	0.0956885	-0.0149936	-0.0995187	-0.107486	-0.0686309	-0.0299888	-0.0877521	-0.112195	-0.111162	0.00164237	-0.0840988	-0.0288435	-0.103343
1700027A23Rik	0	-0.00167704	-0.0616127	-0.0883047	0.0271761	-0.0341098	-0.0196004	0.0287419	-0.0418248	-0.0111864	-0.0509445	0.0203835	0.00242927	-0.066671	-0.0213573	-0.0959299	-0.0425809	-0.112231	-0.0491742	-0.0273423	0.0517366	0.0498432	-0.0198134	0.0522998	-0.0442719	-0.0167821	0.0422592	-0.03465	-0.0735251	-0.0534513
1700027D21Rik	0	-0.0717385	-0.00223838	-0.0969785	-0.0738156	0.00897586	-0.0400732	-0.0586481	0.0541143	-0.0217458	0.0834708	-0.0250733	-0.00848427	-0.0325935	-0.00772086	0.0392541	-0.00384835	-0.0436448	-0.0137946	-0.00105919	-0.0478406	-0.0103349	0.115951	-0.0510778	-0.122576	0.0100105	-0.00289091	0.021527	-0.00488031	-0.0596695
1700027I24Rik	0	0.0235454	0.0107223	-0.0142378	-0.018244	-0.00779097	0.016285	0.00072749	0.0328885	-0.0044508	0.0525216	0.0597693	-0.0212009	-0.0237953	-0.00479533	-0.0103692	-0.0118725	-0.00725641	0.056746	0.00269297	0.0509768	-0.00401604	0.049551	0.0424127	0.0297943	0.0114669	0.0410526	0.0928026	0.0477386	0.0933953
1700027J07Rik	0	-0.0281008	-0.0524738	-0.101925	-0.0520993	-0.046669	-0.0609034	0.0105891	-0.043676	-0.0728638	-0.0303537	0.0249564	-0.0510158	-0.0651479	-0.0293136	0.0303008	-0.0432689	0.0112575	-0.134766	0.0432603	-0.00276685	-0.0654328	-0.0463488	-0.0295241	-0.106683	-0.0752755	-0.0951139	0.0300472	-0.0683876	-0.0144651
1700028I16Rik	0	0.0753107	0.0566844	0.0207493	-0.0146543	-0.0092886	0.0154646	0.0283425	-0.00661505	0.0866881	0.015437	0.046866	0.0284297	-0.000123067	0.0998325	0.0742455	0.0167638	-0.0176521	0.0161027	0.062279	0.0463896	0.0238373	0.0321095	0.0386415	0.0634554	0.0158971	0.0103264	0.0673567	0.0384793	0.0373822
1700028J19Rik	0	0.0550095	0.0498104	0.0317937	0.0261785	0.0672808	0.10343	0.0601808	0.0745444	0.00360712	0.0435136	-0.00959446	0.0564569	0.034119	0.0141282	0.0822997	0.0489372	0.0221455	0.0687497	0.0726151	-0.0177458	0.102799	0.0568271	0.00546394	0.0586531	0.0248875	0.0336548	0.0764131	0.0476284	0.0366538
1700028K03Rik	0	0.085422	0.04544	0.0544095	-0.00444198	-0.0073908	-0.0122209	0.110129	0.0518554	0.0316332	0.0557223	0.0709632	0.0277451	0.0820827	0.107096	0.0805779	-0.0198648	0.052678	0.0484541	0.325348	0.00188368	0.10435	0.0499997	0.152954	0.00357645	0.0463898	0.0234653	0.0380023	0.16648	0.0469484
1700028K03Rik	0	-0.0226896	-0.00135373	0.0406259	-0.0513881	-0.0207965	-0.0102123	0.0395674	0.00976599	0.0286793	0.00893631	-0.0291534	0.0608046	0.0598485	0.0597845	0.0959836	-0.0602398	-0.0304192	-0.0095606	0.0652137	-0.0514809	-0.0227061	-0.0612692	0.00785392	0.0600416	0.0355632	-0.0225041	0.0345614	0.0313897	-0.0440886
1700028K03Rik	0	-0.0509608	-0.0441264	-0.0436428	0.0132156	-0.0110902	-0.0613954	-0.0620424	0.023298	0.0191843	-0.0370683	-0.0354148	-0.0636573	-0.0309987	-0.0875712	-0.0492886	-0.0153871	0.0207204	0.020753	0.0304942	-0.0131412	-0.00540651	0.020365	-0.0171974	-0.050099	-0.0521723	-0.13835	0.013395	0.0168659	-0.0174182
1700028M03Rik	0	-0.0116621	0.00114036	0.0284655	0.0358926	-0.0151456	0.0115673	0.0666294	0.0172824	-0.0106914	-0.0372117	0.0198405	-0.0309704	0.0320323	-0.0020667	0.0153238	-0.00365851	0.0298251	-0.0050958	0.00694153	-0.000102234	0.0300831	0.00474563	-0.0198	0.0630499	0.00138882	-0.0304061	0.0234008	0.00914425	-0.00967446
1700028P14Rik	0	-0.0166023	-0.0311035	-0.0883522	-0.0827117	-0.00431579	-0.0327482	0.0352198	-0.0339036	-0.0283609	-0.0166693	-0.0606131	0.0166416	-0.0119532	-0.00552749	-0.029243	-0.0174601	-0.0156125	-0.0532834	0.0354852	-0.0148763	-0.0187833	-0.00287714	0.0177114	-0.0491564	-0.035444	-0.0177132	-0.050918	-0.0116896	0.0203049
1700029E06Rik	0	-0.0480783	-0.0521139	-0.0524758	-0.0483844	0.0516885	0.0207262	-0.0510235	-0.0307258	-0.0410029	0.193397	0.251101	0.179113	0.0219001	0.0360385	0.289043	0.195403	0.198167	0.284101	0.159468	0.156851	0.146042	0.177752	0.241098	0.184758	0.148159	0.208262	0.165157	0.188911	0.232239
1700029F09Rik	0	0.113403	0.540152	0.3856	0.636009	-0.00830004	0.179354	0.468544	0.441396	0.616179	0.778957	0.454081	0.539389	0.535559	0.674319	0.356853	0.233502	0.11997	0.507511	-0.0134002	-0.132522	-0.238214	-0.00124319	0.0310039	0.452534	0.100097	0.209477	-0.0986316	0.0562966	0.2658
1700029F12Rik	0	-0.0275573	0.046781	0.0400906	0.00500604	-0.0361607	-0.00760032	0.0381333	-0.0382063	0.0320466	-0.0110085	0.00312369	-0.0829407	0.00895694	-0.0476988	0.0340539	0.0451772	-0.0133329	-0.00456745	-0.0292286	-0.0801125	-0.0439148	0.0951654	-0.02384	0.0224501	0.0239102	0.0178744	-0.0316076	-0.00514568	0.0475171
1700029F12Rik	0	0.0171743	-0.0163006	0.0111517	-0.0675809	-0.0121737	0.00656675	-0.0533723	-0.0525048	-0.0276316	0.0192476	-0.019342	-0.0637957	-0.0980423	0.0303343	-0.0446978	-0.0334711	-0.0148826	-0.0462513	0.0271411	-0.0548771	-0.00488942	0.0925236	-0.00970269	-0.0609695	-0.0899814	-0.034261	0.0411662	0.0176932	-0.0450161
1700029F12Rik	0	0.00351557	0.00732139	-0.028965	0.0151598	-0.112864	-0.0898592	-0.0139717	-0.0822106	-0.0362395	-0.0269136	-0.0435002	-0.0495092	0.00837683	0.0227461	-0.0205753	-0.0485687	-0.0122056	0.0295043	0.0318804	-0.0499184	-0.043268	-0.0126053	-0.0575089	-0.0268458	-0.0403791	0.0101919	-0.00606719	-0.0107923	-0.068276
1700029G01Rik	0	0.0203277	0.372592	0.480371	0.246339	0.106132	0.0835512	0.342446	0.47244	0.322546	0.324577	0.398108	0.410726	0.600213	0.324251	0.716696	0.782936	0.783486	0.990003	1.3759	0.676304	0.887014	0.828766	0.966547	0.687914	0.724606	0.669949	0.635593	0.736682	0.628025
1700029G01Rik	0	-0.0464996	0.0217189	-0.00620895	0.0130395	-0.0252164	-0.0657949	-0.0030393	-0.00836745	0.00658656	-0.0231921	-0.0043421	0.00762711	0.0286689	-0.0287787	-0.060375	-0.0167452	-0.00813861	0.00979612	-0.0274293	-0.0325555	0.065295	-0.0452469	0.00216976	-0.00653942	0.0429818	-0.0275969	-0.0169888	-0.0359003	-0.0163289
1700029H14Rik	0	0.047526	0.0535393	0.103965	0.0172727	0.0799527	-0.0228248	0.0417054	-0.00308557	0.073533	0.0285862	-0.00608113	0.0136676	-0.00271102	-0.0495023	0.0194773	0.0557813	0.0113721	0.10609	0.35018	0.0285576	-0.0159174	0.0283451	0.0305105	0.0275602	0.0945103	0.0433365	0.0921423	0.00386743	0.0242282
1700029H14Rik	0	-0.008749	0.0386484	0.0255223	0.00924193	-0.0337457	0.0508209	0.0796474	-0.0392722	0.0317167	0.0227154	-0.0481879	0.061222	0.00808571	0.0769495	0.0954364	0.00899469	0.0221771	-0.0214847	0.0904875	-0.0335175	0.0187137	-0.00136813	-0.00637295	-0.11131	0.0671905	-0.0365952	0.0416203	-0.0410837	-0.0134571
1700029I15Rik	0	0.0772888	0.07078	-0.0529668	0.0791482	0.0710192	-0.0251925	0.0353253	-0.103404	0.0609554	0.0708344	0.0534614	0.0345124	0.0723093	0.0660975	0.0326971	-0.00419278	-0.106203	0.0592804	-0.0110648	-0.0289729	-0.0718282	-0.00241025	-0.0113811	0.0654628	0.0684577	0.0101949	-0.0560117	-0.00932472	-0.0431123
1700029J07Rik	0	-0.0668685	-0.00796231	-0.0224225	-0.00448807	-0.0713392	0.0710778	0.00257381	0.0371303	-0.000467151	0.000393101	-0.00507195	0.0305549	0.0416875	-0.0205984	-0.0020703	0.0329065	0.0674045	-0.00947083	0.00739333	0.0661879	0.063421	0.0257194	-0.0567337	0.0203546	0.0044614	-0.033677	-0.0409929	-0.00684124	-0.0174474
1700029M20Rik	0	-0.000395161	-0.0367614	0.0341905	-0.0548998	0.00256036	-0.0356873	-0.0899823	-0.0232855	0.0468195	0.0105454	-0.00978958	-0.00301862	-0.0648168	-0.0261147	0.0206646	-0.00353936	0.0799102	0.00464209	0.417779	0.0278367	0.0288068	0.0457502	0.0111037	-0.0239199	0.0209571	0.00562637	0.0633442	0.042513	0.0782425
1700029M20Rik	0	0.0387639	0.0103091	0.0678334	-0.0168621	0.00867521	0.0291595	-0.0354425	-0.0429984	0.112012	0.0504945	0.092792	0.000986822	0.0362718	-0.00957841	0.0688761	0.0514854	0.0758978	0.0460181	0.79458	-0.0318327	0.0228649	0.112065	0.152257	0.0354616	0.0428426	0.102075	0.130244	0.122573	0.0767138
1700029P11Rik	0	-0.0677666	0.123765	-0.0409707	-0.00990472	0.0197664	-0.0351994	0.0139282	-0.0929268	0.0681668	0.0275459	-0.0135875	-0.0163533	-0.0290735	-0.062318	0.0625872	-0.0128892	0.00244414	-0.14854	0.310403	-0.0522414	-0.107114	-0.103566	-0.169427	-0.275628	-0.178108	-0.139403	-0.231456	-0.263462	-0.140538
1700029P11Rik	0	0.0923844	0.0326771	0.118459	-0.013933	0.086914	0.0295105	-0.0174095	-0.00660046	-0.0210648	0.0141411	-0.00945462	-0.0506693	-0.0590729	0.00995661	0.104691	0.0131002	0.0208232	0.00567889	0.0715664	-0.11844	0.0327428	0.0318737	0.0475415	0.0283467	-0.0222197	0.02992	0.00572158	0.0861386	0.0789296
1700029P11Rik	0	0.0116527	-0.0204806	0.00267545	-0.0795581	-0.0146832	-0.0720204	0.010821	-0.0602331	-0.0266552	-0.0630185	-0.0232535	0.0157854	-0.0168917	0.035114	-0.0514887	-0.0165335	-0.0629758	0.000380962	0.0701664	0.0283299	0.00122155	-0.0271568	0.0336432	-0.00652826	0.0706665	-0.07571	-0.0148486	-0.0267607	-0.028032
1700030C10Rik	0	0.0113409	-0.0247083	0.00555291	0.0451963	0.141208	-0.0162865	0.122247	0.0711714	0.0340956	0.165398	0.0713493	-0.00228828	0.0709937	0.0330699	0.171049	0.0524855	0.054765	0.130727	0.109375	-0.0606806	0.00010228	0.13334	0.0482192	0.0141877	0.0425772	0.0110232	0.0402621	-0.00875185	0.0373907
1700030F18Rik	0	0.0156088	-0.0448817	0.0429467	0.0454399	-0.00850597	-0.0347088	0.0422573	-0.0177985	-0.00460404	0.0169025	0.00331443	0.0831026	-0.0106503	0.00245585	0.0145448	-0.0314347	0.00216276	-5.58e-05	0.0477224	0.0980896	0.0714348	-0.057796	0.0265337	0.0431416	0.0706372	-0.0167285	-0.016686	0.0344633	0.0312075
1700030J22Rik	0	0.0100704	-0.0245071	-0.0190213	-0.137528	-0.0460322	-0.0559488	-0.0107751	-0.0523103	-0.0558654	-0.0574456	-0.0555007	-0.126831	-0.101165	-0.134241	-0.0517941	-0.0576523	-0.111158	0.0248227	-0.0610723	-0.0536228	-0.0406254	6.1e-05	-0.0539109	-0.00763778	-0.0097858	0.00436836	-0.0283989	-0.0578352	-0.0135131
1700030K09Rik	0	-0.0575865	-0.115618	-0.271772	-0.267378	0.0611814	-0.0293947	-0.216664	-0.254303	-0.169737	-0.208938	-0.202631	-0.302299	-0.277074	-0.264753	-0.37138	-0.421651	-0.407052	-0.355622	-0.307435	-0.352649	-0.374687	-0.494733	-0.384153	-0.37741	-0.431529	-0.387838	-0.407497	-0.330264	-0.372883
1700030K09Rik	0	-0.021812	-0.10205	-0.042496	-0.0286584	-0.0202836	-0.00356988	-0.0963655	-0.051961	-0.011112	-0.0157201	-0.035433	-0.0443413	-0.1357	-0.0607871	-0.0161102	-0.0830269	-0.113404	-0.112504	0.0471799	-0.103681	-0.105034	-0.115993	-0.0477958	-0.135736	-0.0952595	-0.114616	-0.0659005	-0.0688215	-0.024644
1700031F05Rik	0	0.0287689	-0.0204352	-0.0844787	-0.0816872	-0.0490862	0.00498774	-0.00499638	-0.00311561	-0.0553325	-0.0391474	-0.016089	0.0181293	0.0290972	-0.0667335	-0.0417423	-0.00425043	-0.00245676	-0.0106248	0.0285551	-0.0636054	0.0383053	-0.0174792	-0.0196982	-0.00643233	-0.0174725	-0.0313625	0.0566057	-0.0314842	-0.00740878
1700031F05Rik	0	-0.0927113	-0.0493164	0.00389343	-0.0220091	-0.0533066	-0.0791562	-0.0845839	-0.0628673	-0.0431195	-0.0213588	-0.0739959	-0.0668196	-0.0158311	-0.0726011	-0.0223433	-0.0875353	-0.107823	-0.0676472	0.00624572	-0.0678801	-0.0162772	-0.0450176	-0.0115996	-0.00688802	-0.0386935	-0.0593225	-0.00493433	0.0262925	-0.00234308
1700034E13Rik	0	-0.0479439	-0.0113794	-0.0581195	0.0694775	-0.0475376	-0.0413072	-0.00757068	-0.025613	-0.00956596	-0.00828867	-0.0250786	-0.0862764	-0.0594161	0.0193647	-0.0298149	-0.0337081	-0.0404923	0.0379159	0.0301676	0.00345207	-0.0184695	-0.00293742	0.0286513	0.0629671	0.0610764	0.0450149	-0.0386516	-0.0276792	-0.00408297
1700034F02Rik	0	-0.0460386	-0.00410895	0.0161072	-0.00790043	-0.0161402	-0.0405413	0.073324	-0.00386253	-0.00659374	-0.000211402	0.0260384	-0.0157446	0.00787438	0.0597948	0.0214074	-0.0331828	-0.00770564	0.0231069	0.012179	-0.0412905	0.0297591	-0.0130569	0.0263733	0.0625243	0.0420402	0.0308109	-0.0196602	0.0512526	0.0254228
1700034H14Rik	0	0.0354776	-0.0565976	-0.143062	-0.0697071	0.0301159	0.0127191	-0.048342	-0.19516	-0.204079	-0.00550056	-0.0809414	-0.0257552	-0.178544	-0.179994	-0.0687378	-0.104317	-0.0375781	-0.0456442	-0.283171	-0.0366346	-0.0397678	0.0525271	-0.050035	-0.0403094	0.0251713	-0.0352942	-0.0743218	-0.0368601	-0.050035
1700034H14Rik	0	0.0359625	-0.188089	-0.522232	-0.315867	0.0177463	-0.0700935	-0.231142	-0.357261	-0.448432	-0.181852	-0.20207	-0.302524	-0.404849	-0.365991	-0.379966	-0.379966	-0.424831	-0.424015	-0.610637	-0.524872	-0.599427	-0.42457	-0.426939	-0.548162	-0.488906	-0.508519	-0.563739	-0.644908	-0.41959
1700034H14Rik	0	-0.0516282	0.0187353	-0.0823161	-0.0676103	-0.108259	-0.0871821	-0.0861675	-0.129458	-0.0559139	-0.124973	-0.0849912	-0.0768694	-0.0945533	-0.0811093	-0.132091	-0.14976	-0.16357	-0.00145101	-0.207456	-0.184303	-0.0217152	-0.0980087	-0.0953036	-0.0683457	-0.0327269	-0.125416	-0.0857605	-0.0968776	-0.0484171
1700034H14Rik	0	0.133918	-0.172992	-0.305057	-0.308256	0.00508679	-0.00851886	-0.196452	-0.322067	-0.344914	-0.196281	-0.218727	-0.207767	-0.37755	-0.185986	-0.382466	-0.420429	-0.261552	-0.265131	-0.865947	-0.336679	-0.373118	-0.335359	-0.33016	-0.327556	-0.438227	-0.39979	-0.335188	-0.448224	-0.37163
1700034H15Rik	0	-0.0745414	-0.0578595	-0.114692	-0.0277168	-0.0613436	-0.150032	-0.0358504	-0.0732113	-0.0595031	-0.125973	-0.00763813	-0.0569488	-0.0474528	-0.0401741	-0.0492481	-0.0125856	-0.072356	-0.0225716	-0.0852694	-0.0514725	-0.085237	-0.0579232	-0.0528169	0.0326558	-0.00226004	-0.0117369	-0.0501954	-0.0585334	-0.0139539
1700034I23Rik	0	-0.0250764	-0.00957381	-0.0303849	0.0831908	0.0257695	0.0198212	0.00973587	0.0289473	0.0718488	0.0997171	0.0277472	0.016107	-0.0282762	0.0133355	-0.0700347	0.0505112	0.0584576	0.0155377	0.094554	0.108448	0.0634494	0.0797427	0.00735924	0.111923	-0.012576	0.0190916	0.0078018	-0.0108467	0.174198
1700034O15Rik	0	0.0578496	0.108033	-0.00488521	0.00230322	0.0701433	0.0587082	0.0500278	0.0473419	0.0931776	0.0432817	0.0911377	0.0439206	0.023021	0.00277065	0.104789	-0.0172007	0.0676969	-0.0282068	0.101721	0.0405638	0.00688278	0.041387	0.0337301	0.0465503	0.0601923	0.107144	0.0218445	0.0148118	0.0325465
1700034P13Rik	0	0.0518708	0.0504051	0.0116805	0.0614238	0.0325567	0.0244447	0.0417365	0.0949913	0.062929	0.0607104	0.0861987	0.0919974	0.0855926	0.0715371	0.121383	0.0945701	0.0884214	0.0645348	-0.046711	0.0450055	0.032107	0.0624561	0.0391838	0.136166	0.0186966	0.110088	0.0535012	0.017526	0.0289585
1700036A12Rik	0	0.0154969	0.0021408	0.0679108	0.013653	-0.00424039	-0.0384817	-0.0364076	-0.00889626	0.0359367	0.0892607	0.0480884	0.00873465	0.00578143	0.0239291	-0.0170349	-0.0190829	0.0676119	0.0444234	0.122713	0.00878929	0.0416349	0.00897692	-0.046683	0.0174355	-0.0100547	-0.03363	0.0278688	0.01836	0.0367131
1700037C18Rik	0	0.0536183	-0.048234	0.0379239	-0.0352188	0.0579243	0.050274	-0.0176587	0.0531007	0.0381693	0.085174	0.000917967	-0.0505159	-0.0354	0.018614	-0.0603937	0.0693696	-0.0275678	-0.0682103	0.091837	-0.0438231	-0.00782419	-0.0433031	-0.108395	0.0158329	-0.0210808	0.0550708	0.115042	-0.00701221	0.00711977
1700037C18Rik	0	0.0459807	-0.0142211	0.0114278	-0.0150011	0.0194743	0.0325006	0.0748467	0.00155799	0.0212528	0.0151478	-0.0503789	0.0850369	0.0249536	0.0223409	-0.0296189	0.0581585	-0.0105066	0.0259825	0.224541	0.0637694	0.068038	0.019551	-0.00843582	0.0268923	0.0539259	-0.0322224	-0.0718189	-0.00525528	0.00129425
1700037H04Rik	0	-0.0492708	-0.0807637	-0.159462	-0.363187	0.111215	-0.11576	-0.235369	-0.355084	-0.195529	-0.207078	-0.242569	-0.243636	-0.373058	-0.262368	-0.322321	-0.260317	-0.389262	-0.197988	-0.813848	-0.318302	-0.394559	-0.437007	-0.366448	-0.315494	-0.47188	-0.316472	-0.427143	-0.590215	-0.501536
1700039E15Rik	0	0.0455153	0.044933	0.0586481	-0.0337062	-0.00667527	0.0075671	-0.0103712	-0.0043232	-0.00335317	-0.00326523	-0.0113037	-0.00717319	-0.011576	0.0270181	0.0220375	-0.00636963	0.02012	0.0653551	0.0594721	-0.0190016	0.00450048	0.00943184	-0.0271207	-0.0235551	0.0091917	0.0100631	0.0316368	0.0610908	0.000269418
1700039E15Rik	0	0.0578163	-0.000833241	-0.0219536	-0.010943	-0.0235318	-0.0424864	0.0376531	-0.0775569	-0.0619152	-0.0198971	-0.0261704	-0.0199937	-0.0166301	-0.00776767	0.00812366	0.0570919	-0.0434215	-0.0194683	0.0534352	-0.023758	-0.0176231	0.0647733	-0.0538311	0.0265834	0.0119231	0.06355	-0.0192765	-0.00426063	-0.051195
1700040D17Rik	0	-0.025087	-0.0132533	-0.00884764	-0.0655133	-0.0888985	-0.0945444	-0.0504987	-0.0164465	-0.0527996	-0.036637	-0.0685318	-0.0330493	-0.144809	0.00550533	-0.107451	-0.0726255	-0.0695318	-0.0849368	0.014742	-0.0621376	-0.0599662	-0.0935535	-0.0525222	0.00767821	-0.0259351	0.0516203	-0.0713782	-0.103836	-0.0229542
1700040I03Rik	0	0.0758414	-0.061061	0.0161519	-0.0685706	-0.00891725	0.0822127	-0.0370378	0.0462	0.100323	0.117214	0.0443228	0.0649943	0.0558464	0.0700725	0.0786251	-0.00474718	0.108982	-0.0392662	0.0107826	0.0878123	0.0620205	0.034083	-0.0216919	0.0611897	-0.0126482	-0.0017104	0.0484521	0.0371543	-0.0535905
1700040I03Rik	0	-0.0242795	-0.0139182	-0.0673515	0.0171835	-0.0357996	-0.0436742	0.0408181	0.0133887	0.0153994	-0.0820803	-0.0301978	-0.0734638	-0.02108	-0.0501615	0.00627072	-0.000489222	-0.0415444	-0.0196341	0.278815	-0.021792	-0.0394296	-0.000661832	-0.0167049	-0.0470191	-0.00994031	-0.0778926	0.0459481	0.0128903	0.0226993
1700040L02Rik	0	-0.0605715	0.00972866	-0.0343134	0.0490647	0.0929233	-0.0110324	-0.028341	0.0881086	0.0707226	0.0458511	0.0477871	-0.000240221	-0.02496	-0.0116016	0.0467659	0.0252033	-0.0244649	0.0223624	0.0612187	0.0124806	0.00453594	0.148335	0.0183271	-0.031203	-0.020612	-0.0904292	0.0332511	-0.0119482	0.038954
1700040N02Rik	0	-0.0139866	-0.121665	-0.0653541	0.0696089	-0.0761442	-0.0424206	-0.088574	-0.115161	-0.0620817	-0.0264047	-0.0478351	-0.0928128	-0.0957724	-0.0652603	-0.0836686	-0.0130156	-0.0450313	-0.0303459	-0.0212451	-0.0694318	-0.0637198	-0.0270724	-0.0564119	-0.0964608	0.0257718	-0.0255608	-0.00335646	-0.0324685	0.00497058
1700042B14Rik	0	0.0236597	-0.0181264	-0.110691	0.0896587	0.00530149	0.0442977	0.00558698	-0.0699052	0.0198919	-0.00742197	0.00753134	-0.0037183	-0.0194508	-0.0763688	0.0727513	-0.0438286	-0.0681706	-0.0855235	-0.0410885	0.036264	-0.00524412	0.0197251	-0.013259	-0.064949	-0.0623231	-0.050315	0.0328046	0.0670886	0.0218625
1700042G07Rik	0	-0.0613376	0.0091171	-0.111779	-0.0473395	-0.135931	-0.0224955	-0.0582703	0.0139443	-0.00715015	0.0339158	-0.0426896	-0.0566627	-0.0163568	-0.0225094	-0.0913915	-0.0741109	-0.140714	-0.0355643	0.0246072	-0.0451178	0.0131554	0.00693219	0.0182405	0.0389485	-0.0324019	-0.0284985	0.00265882	0.0371766	-0.034066
1700045I19Rik	0	-0.0442024	0.0565535	0.0116913	0.0549384	-0.00660906	-0.0750327	-0.071713	0.0240348	0.0356844	0.00255937	-0.0397588	-0.0558186	0.0050455	0.0241323	0.0217272	-0.0873773	-0.00770726	-0.0185051	0.0430212	0.0594692	-0.00201399	-0.0436	0.0134348	0.0312064	0.0169062	-0.0480181	-0.00213785	0.0837427	0.0716705
1700048F04Rik	0	0.0812945	0.0840127	0.0145085	0.0934968	0.0902751	0.0358975	0.0770352	0.0469017	0.0258266	0.00631553	0.0216439	0.0448406	0.089347	0.00575303	0.0217503	0.0759836	0.0185904	0.0704283	0.0408453	0.121926	0.125088	0.00412006	0.0223701	0.0811529	0.0517933	0.113649	0.0982094	0.0862434	0.0657961
1700048O20Rik	0	-0.0736622	-0.0623597	-0.0111384	-0.0201775	-0.0551014	0.00100021	-0.0150146	0.0200792	0.0118102	-0.0159245	0.000800438	2.51e-05	0.0541106	0.0381716	-0.0370852	0.00251623	0.00097716	-0.0222669	-0.00585059	0.0799742	-0.0960479	0.0177367	0.0393722	0.00269716	0.0249946	0.0197588	0.00430437	-0.0215937	-0.0672997
1700049G17Rik	0	-0.011701	-0.0956686	-0.0852256	-0.0381955	-0.0556725	-0.0341844	-0.0344053	-0.0241846	-0.00235929	-0.0611205	-0.0404885	-0.0549879	-0.0247135	0.0537313	0.00579391	-0.061326	-0.0603188	-0.0519721	-0.00984247	-0.0349332	-0.0642671	-0.11759	-0.099103	0.00714801	-0.0281208	-0.0432583	-0.041746	-0.0652087	-0.0162332
1700049G17Rik	0	0.00878482	-0.0542845	0.0047643	0.0263153	-0.0237119	-0.0672048	-0.0933196	-0.0516765	-0.0679988	-0.0976023	-0.0234042	-0.0981071	-0.0266818	-0.0348985	-0.112096	-0.0852269	-0.0324752	-0.057131	0.0227218	-0.0605528	-0.0829997	-0.138627	-0.052437	-0.0367932	-0.0102102	0.0177838	0.0258424	-0.00440155	-0.0464063
1700049L16Rik	0	-0.0102031	-0.0558578	-0.04143	-0.0800879	0.00105212	-0.0444469	-0.0315246	-0.0179201	-0.0270682	-0.0444842	-0.0818332	-0.0156938	-0.0257508	-0.0286045	0.0316281	0.00403473	-0.00832621	-0.105945	-0.0141972	0.0371877	0.0283711	0.0731186	-0.0662586	-0.00248661	-0.055406	0.0122504	-0.0438766	-0.0382021	-0.028385
1700052I22Rik	0	0.0137616	-0.0463745	0.00285688	-0.00941141	0.0414373	-0.0137395	-0.0654459	0.00249544	0.00369324	0.0334404	0.0663371	-0.0291447	0.0162364	0.0120164	-0.0041801	-0.0480465	0.0662782	-0.0482462	-0.0225572	-0.128363	-0.0790284	0.0277098	-0.0234268	-0.0422306	0.0357927	0.0193506	-0.0966884	-0.0297652	0.0071904
1700052K11Rik	0	-0.0288238	-0.0152085	-0.0552178	0.0781307	-0.0061526	0.0232282	-0.00387843	0.0201641	0.0945707	0.0258082	0.0482605	0.0176257	0.027156	0.0357021	-0.00720435	-0.0118968	0.0396196	-0.00152995	-0.155025	-0.118027	0.0294419	0.0464015	-0.00724868	-0.0571368	-0.0403246	0.0213368	-0.0492823	-0.0252233	0.0180782
1700052N19Rik	0	-0.0661736	-0.0939432	0.0210488	0.0150354	0.0246553	0.0179096	-0.0666111	0.0020793	-0.0582565	0.030093	-0.0170742	-0.117934	-0.0936122	-0.0186422	0.0277865	0.0123752	-0.0369219	0.0162744	0.04197	-0.0409347	-0.00770555	0.0130862	-0.0625331	-0.0881744	-0.101334	-0.114668	0.00126756	0.00952312	0.0412238
1700052N19Rik	0	-0.0600391	-0.359183	-0.41986	-0.19959	-0.118724	-0.203208	-0.340009	-0.417766	-0.417964	-0.315664	-0.351783	-0.443262	-0.593373	-0.400624	-0.652544	-0.602293	-0.628015	-0.693896	-0.863243	-0.636606	-0.800638	-0.699314	-0.693573	-0.700759	-0.622012	-0.622633	-0.592626	-0.646497	-0.664242
1700052N19Rik	0	-0.00671984	-0.0860401	-0.359412	-0.271065	-0.0118574	-0.124954	-0.283581	-0.279049	-0.395253	-0.362816	-0.397826	-0.408536	-0.471961	-0.344274	-0.632821	-0.596621	-0.672325	-0.576593	-0.480465	-0.70871	-0.660513	-0.604533	-0.634822	-0.607254	-0.621472	-0.660315	-0.62162	-0.538436	-0.559936
1700054N08Rik	0	-0.0761871	-0.245789	-0.314727	-0.225723	-0.0756873	-0.121323	-0.363178	-0.285118	-0.254481	-0.249335	-0.298128	-0.326731	-0.271323	-0.241251	-0.379622	-0.334401	-0.356164	-0.373766	-0.408895	-0.344871	-0.398778	-0.363538	-0.40717	-0.405012	-0.331791	-0.411496	-0.35899	-0.362173	-0.349143
1700054O13Rik	0	-0.0370486	0.0494028	-0.0369421	-0.0532646	-0.00720237	-0.0872822	-0.0196474	-0.0542033	-0.0206328	-0.0429548	-0.0722623	-0.0306938	0.0061544	-0.0739385	-0.0160421	-0.00575779	-0.0139381	-0.0279824	-0.0253497	-0.00715999	-0.0063439	0.0334523	-0.0177996	-0.0062175	0.00449769	-0.0251089	-0.0284643	-0.0319097	0.0223053
1700054O19Rik	0	-0.0309241	-0.01803	0.0726178	0.0618793	0.060811	0.0901709	0.0498345	0.118772	0.0410203	0.0950024	0.0641068	0.0340712	0.0799963	-0.0453729	0.0678426	0.0427347	0.102799	-0.0326277	0.0497329	-0.00496913	-0.0315292	0.0281606	0.0515515	0.00576679	-0.0286522	-0.0606379	0.0361846	0.0515118	0.011425
1700055D18Rik	0	0.0430391	-0.00385766	0.0339628	-0.00743208	0.0407527	-0.00372548	0.0249374	-0.0459519	-0.010299	-0.00268269	0.0126738	0.0594895	0.010678	0.00484513	0.00827913	0.0029695	0.0140931	0.033021	0.0503854	0.0431163	0.0255341	-0.0163453	0.00718257	-0.100905	0.0144409	0.0754181	0.0347442	0.0727608	0.021311
1700055N04Rik	0	0.030267	0.0896283	-0.0247237	0.0860054	0.0833371	0.0390032	0.0266415	0.0275143	0.0982029	0.0129682	0.0524253	-0.00439605	0.0493937	0.0134123	0.124087	0.0941047	0.0986853	0.0287168	0.0578828	0.0889645	0.121496	0.0985257	0.0899868	-0.0394679	0.0489404	0.0325747	0.052846	0.0565605	0.0565199
1700056E22Rik	0	0.0320827	0.0323625	-0.0163504	0.0323933	0.0339449	-0.0511204	0.0418386	0.00249989	0.000846923	0.0063463	-0.00548444	0.0683313	0.0703526	0.0549695	0.0437333	0.0362447	0.0366752	0.074456	-0.0552599	0.0129856	-0.0210443	0.0607734	-0.0186087	0.031313	0.0266425	0.0337192	0.021243	0.0166193	-0.0470185
1700057G04Rik	0	0.0126121	0.0994533	0.140018	0.0604016	0.0834976	0.0761713	0.0863708	0.0927551	0.105999	0.0782262	0.0512425	0.0918248	0.109374	0.0130801	0.10499	0.00650385	0.1102	0.0850495	0.0917436	0.0646871	0.107345	0.101372	-0.00292297	0.104846	0.0525635	0.163454	0.171675	0.0285286	0.127109
1700057H15Rik	0	-0.00563862	0.0537237	0.0236035	0.121907	0.0493377	0.0443835	0.0139193	0.0289659	0.111282	0.0501411	0.0503551	0.0630021	0.0539578	0.0342915	0.0280293	0.0974187	0.0732988	0.124416	0.478025	0.0584465	0.208692	0.11011	0.0512508	0.109165	0.120734	0.0737718	0.0831283	0.0690456	0.195734
1700057K13Rik	0	-0.0426889	-0.0578732	-0.0547753	-0.085981	-0.0603999	-0.00284146	-0.0824464	0.00137468	0.0787943	-0.0168141	-0.0847282	-0.0251008	-0.0298974	-0.075222	0.0346645	0.0711715	0.0163736	-0.0733612	-0.0134661	-0.019544	-0.0499478	-0.0159958	0.0400142	-0.0685829	-0.0339688	-0.0703913	-0.0248915	0.0360252	0.0243775
1700058G18Rik	0	-0.0593188	-0.079694	-0.0399447	-0.0399447	-0.021059	-0.102096	-0.00591122	-0.122353	-0.0524759	-0.0402792	-0.0264056	-0.0296302	-0.0862151	-0.0564709	-0.0489714	-0.0756039	0.0185013	-0.0409365	0.0427957	-0.0768431	-0.053162	0.0368175	-0.0459811	-0.0300796	-0.103172	-0.0107462	0.0449846	0.0312629	-0.106592
1700060C20Rik	0	0.0116339	0.111586	0.0242011	0.0886746	0.0707432	0.0742444	0.0353545	0.00873352	0.109035	0.0720032	0.0702105	0.126352	0.00438556	0.111393	-0.00152017	0.0370572	0.043182	0.0116794	0.0473061	0.0831819	0.115784	0.109643	0.0544289	0.0477437	0.0453015	0.114806	0.0708465	0.0577572	0.0681631
1700060J05Rik	0	0.0813335	0.0379077	-0.0293346	0.0632744	0.0360644	0.0178291	-0.00175212	-0.00825423	-0.00238368	-0.0434114	-0.017749	-0.00377361	0.0141932	-0.0372682	0.0165873	0.00755811	0.0589081	0.0232803	0.138825	0.00934696	-0.0168866	-0.00311673	0.0238323	0.0167928	-0.0129694	0.0637476	-0.0490267	0.0577317	-0.00459036
1700061G19Rik	0	-0.122056	-0.0391252	-0.115982	-0.09822	-0.08045	-0.145464	-0.0779767	-0.113014	-0.0402551	-0.0569147	-0.0692638	-0.0549361	-0.11595	-0.0740382	-0.0378342	-0.0529749	-0.105759	-0.0356249	-0.0437513	-0.117172	-0.0223739	-0.0251911	-0.0673489	-0.0164228	-0.026552	-0.0838298	-0.180174	-0.102546	-0.0472183
1700061G19Rik	0	0.0813742	0.0441457	0.083095	0.0398837	0.0816466	0.0668646	0.0907925	0.041066	-0.0456874	0.152106	0.0948865	0.0661244	0.130807	0.035136	0.128093	0.0902311	0.104889	0.105215	0.265452	0.092956	0.135878	0.11289	0.0759873	0.000410272	0.0594276	0.0252763	0.0487811	0.119772	0.0516429
1700061I17Rik	0	0.0104781	-0.0658958	0.0434188	-0.0244162	0.0303188	0.0441584	0.0595805	0.054297	0.0439697	-0.011309	0.109459	0.0434613	0.00685717	-0.0417627	-0.0295401	0.0135701	0.0427125	0.008366	0.066001	0.0829893	0.017796	0.104171	0.0325	0.0194365	0.0281846	0.0044169	-0.0317109	0.137444	0.0398076
1700061J05Rik	0	-0.0484379	-0.0610899	-0.0182521	0.00663198	0.016903	-0.00785223	-0.0578017	0.00517775	-0.0414546	0.00734994	-0.00403512	-0.017778	-0.0267867	0.0279346	-0.0663921	0.0137177	-0.0279009	-0.0446245	-0.0743411	-0.126779	0.00118358	0.00582648	0.0342461	-0.040284	-0.0178596	-0.0735617	-0.068548	0.0371649	0.0311409
1700065D16Rik	0	-0.123245	-0.0915782	0.0411757	-0.00196512	-0.0212759	-0.0665693	-0.0519255	-0.0326414	-0.0510272	-0.0829104	-0.0375053	-0.0994065	-0.0825792	-0.0961537	-0.0482047	-0.0875649	-0.0884426	0.00826626	-0.0765203	-0.101853	-0.037959	0.0173783	-0.0310445	-0.0785048	0.00305214	-0.0772462	-0.032806	0.00136336	-0.0402999
1700065I16Rik	0	-0.0949988	-0.0146597	-0.024248	-0.0956881	-0.0771836	-0.0458376	-0.0687255	0.0330166	-0.0677438	-0.00729321	-0.0613568	-0.0744748	-0.142599	-0.00630706	-0.0783504	0.00800927	-0.0500321	-0.085288	-0.0770028	-0.0238682	-0.0864288	-0.0358006	0.0547372	-0.0944665	-0.0395012	-0.0329871	-0.00505766	-0.0158442	0.0603525
1700065I17Rik	0	-0.0139658	-0.0456494	-0.0280755	-0.0530017	-0.11984	-0.0568865	-0.0672309	-0.0644257	0.0612089	-0.0234284	-0.0293666	0.0207629	-0.00235235	-0.0674914	-0.0577334	-0.0219743	-0.0332991	-0.0427249	-0.0272975	-0.00517477	-0.0691763	-0.0421943	0.0398922	-0.0382337	-0.00788699	0.00724507	-0.0164742	0.0107395	-0.0602079
1700065J11Rik	0	-0.0280964	-0.0881675	0.000572809	-0.0208212	-0.0466143	0.0269625	-0.0178141	-0.00917702	0.044283	0.0142533	-0.0613179	-0.013152	0.0137487	0.0485418	0.0559411	-0.00116639	-0.00959292	-0.00658169	-0.040478	0.00761723	0.0384174	-0.0104989	-0.0239217	-0.0410916	0.019162	0.0260909	-0.0277642	0.0521996	0.00668099
1700066B19Rik	0	0.0856532	0.0661737	0.0965667	0.148307	0.0586054	0.0577602	0.0656693	0.00736129	0.109468	0.169019	0.061299	-0.013287	0.0489606	0.144559	0.0470319	0.00632011	0.111669	0.0112711	0.0598803	0.0917198	0.128136	-0.00501121	0.132654	0.0323307	0.070067	0.0814787	0.13609	0.0242495	0.0889067
1700066C05Rik	0	0.0304658	-0.0297221	-0.0253548	-0.0544671	0.0464036	-4.54e-05	-0.00464507	0.0481377	0.0475248	0.0106865	0.0113128	0.00683977	-0.0175962	-0.0427943	0.0239848	0.0640751	-0.0428717	0.010714	0.0389794	0.0330411	0.0961044	0.0215843	0.0297491	-0.0162998	0.0724477	0.0298952	0.0341792	-0.0209452	0.0686839
1700066C05Rik	0	-0.0551723	0.0196521	0.0121781	-0.0428428	0.0221205	-0.102024	-0.0823092	0.0224915	-0.035986	-0.0598203	0.0265816	-0.0207579	-0.0334319	0.0301964	-0.0351329	0.00917821	-0.0314024	0.0374189	-0.0611426	-0.0627593	0.0235039	-0.0524631	-0.032781	0.0486047	-0.00151607	-0.0210075	-0.0487097	-0.0364307	0.00674544
1700066M21Rik	0	-0.144502	-0.0911576	-0.117297	-0.0862009	-0.049412	-0.0625935	-0.126136	-0.10079	-0.101203	-0.0901136	-0.124809	-0.172945	-0.102913	-0.140286	-0.126256	-0.0339515	-0.117424	-0.0840014	-0.0857058	-0.0548288	-0.112444	-0.0965919	-0.0500982	-0.161405	-0.0769158	-0.069266	-0.0817283	-0.129698	-0.137019
1700067K01Rik	0	-0.0440144	-0.0515695	0.00330214	-0.0533756	-0.0227701	0.0344009	0.00867406	-0.0646915	-0.0244508	-0.0107709	-0.0698047	-0.0666448	-0.0398725	-0.0375834	-0.014415	-0.165315	-0.0718089	-0.0339941	-0.0415915	-0.0547154	-0.0386776	-0.0941956	-0.0265241	-0.0853791	-0.0421479	-0.0703009	-0.0336773	-0.0661274	-0.0335862
1700067P10Rik	0	0.0547444	0.0436205	0.0275033	0.113068	0.0139311	0.102112	0.0486073	0.0191255	-0.0163038	0.0715683	0.125535	0.0718325	0.056039	0.0277144	0.0519104	0.122147	0.0686582	-0.0546021	-0.00305552	0.0141198	0.0422275	-0.0214674	-0.0350474	0.0216468	0.0801046	0.0609691	0.090567	0.0407392	0.0563056
1700071K01Rik	0	0.016501	0.00177332	0.0526824	0.0367674	-0.0280353	-0.0126312	-0.0225379	0.0238664	0.0459236	-0.0304753	0.0144677	0.0206533	0.0292761	0.00710408	-0.00631389	-0.0120343	0.0522249	0.0483883	-0.00342828	0.0486523	0.000593716	0.0877615	0.0166816	0.107886	0.00379231	-0.00701605	0.0338081	0.0352897	0.0578887
1700071K01Rik	0	-0.0715634	-0.0643213	-0.0854308	-0.0330693	-0.0139942	-0.0598056	-0.0805134	-0.103829	-0.110272	-0.0839804	-0.0901698	-0.0505793	-0.0779968	-0.0576299	-0.119867	-0.0846588	-0.153689	-0.135091	0.107907	-0.13417	-0.127995	-0.115039	-0.0543452	-0.131723	-0.108672	-0.147214	-0.127222	-0.205852	-0.145745
1700073E17Rik	0	0.0803902	-0.0270312	0.0820488	-0.0077648	-0.0176517	0.0143899	-0.0337889	0.0341729	-0.0570042	0.0350187	0.00902247	0.0114369	0.0186165	0.0216413	0.0308582	0.0418445	-0.0109253	-0.00518288	0.0281147	0.0309703	0.00413314	-0.0481922	0.00597202	-0.0537939	0.0480082	-0.0205598	0.0106663	-0.0669861	-0.0192298
1700074P13Rik	0	0.0010955	-0.0154352	-0.00617116	-0.0228145	-0.0689262	0.0721643	-0.0546397	-0.0649911	-0.0838868	-0.0617639	-0.0655362	-0.0747616	-0.0158237	0.0601737	-0.0320476	0.000285861	-0.0698752	0.0065683	0.00391562	-0.00519878	-0.0992338	-0.00952141	0.00578561	-0.0658106	-0.0539253	-0.0558432	-0.101026	-0.0148628	-0.0136544
1700080E11Rik	0	-0.102875	-0.0345947	-0.100297	-0.0949372	-0.0416794	-0.0380306	-0.102316	-0.0808069	-0.0526927	-0.0897759	-0.10148	-0.0858403	-0.00221552	-0.0186712	0.00539403	-0.0999251	-0.00300457	-0.0712467	-0.102013	-0.0496118	-0.00180874	-0.0297704	-0.0836387	-0.0252838	-0.0960669	-0.128208	-0.119198	-0.0130924	-0.0449786
1700080E11Rik	0	-0.018777	-0.0510978	0.00945536	-0.0315842	0.0352482	0.063697	-0.0407537	-0.0414683	-0.0407455	0.00434706	0.0218415	0.0456705	0.00794035	0.0384561	-0.0484905	0.0479789	-0.0741444	-0.0352159	-0.0198672	0.0126796	-0.0807509	-0.0330662	-0.0368703	0.0308067	0.0180282	-0.010477	0.0203801	-0.0411912	-0.0168543
1700080O16Rik	0	0.0039541	-0.0268458	0.0259227	0.0292842	0.021424	-0.0459525	-0.0100553	0.0553321	0.104084	0.0408779	0.0303564	0.0433838	0.0423091	0.00745384	0.0672178	0.0409982	0.0259357	0.0266155	0.0912439	0.073218	-0.000904637	0.0254289	0.0469776	0.0381703	0.0808405	0.0379053	0.0338503	0.0149349	0.00292146
1700084C01Rik	0	-0.064556	0.0108503	-0.049524	-0.00320169	-0.0641224	-0.0419098	-0.0436258	-0.122228	0.00777387	-0.0409016	-0.0410201	-0.0226941	0.0072137	-0.0898972	0.0164732	-0.0588653	-0.0357472	0.00516632	0.03538	-0.0267259	-0.0542475	-0.00209857	-0.0467899	-0.0118666	0.0377927	-0.0376013	-0.026884	0.0320611	-0.0490691
1700084C01Rik	0	-0.0082247	0.00804584	0.0529135	-0.00533038	0.027461	-0.0535066	0.00273715	-0.0104133	-0.0468193	0.0155718	-0.076267	-0.0683715	-0.0543175	-0.0558358	-0.00868155	0.029903	0.0328499	0.0558675	0.132329	-0.00597748	0.0152502	-0.0267442	-0.04735	-0.00695909	0.0648918	0.00925461	0.0326307	0.00571425	0.000564658
1700084E18Rik	0	0.000377384	-0.0400145	-0.0205382	-0.0859561	0.00462725	0.0335246	-0.0440416	-0.0411972	-0.0514716	-0.0657125	-0.0764944	-0.078535	-0.087294	-0.0792721	-0.0525034	-0.047515	-0.121392	-0.110205	-0.0704665	-0.0885895	-0.15029	-0.0356348	-0.135399	-0.0433654	-0.0537756	-0.0487638	-0.0459299	-0.0531722	-0.0648557
1700084J12Rik	0	-0.0352522	0.0666577	-0.00180824	-0.0580318	-0.0141742	-0.0412347	-0.0859912	-0.0874915	-0.0668441	-0.0965027	-0.0344879	-0.0677203	-0.0467125	-0.0627858	-0.0481636	-0.0669144	-0.050756	-0.0770959	0.0218292	-0.105597	-0.103516	-0.0885236	-0.054673	0.0419147	-0.132096	-0.0533625	-0.0681747	-0.0760924	-0.078808
1700084M14Rik	0	0.0628784	0.0494984	0.0454089	0.0519097	0.0452072	0.114391	0.0610041	0.000340554	0.0268688	0.0701491	0.0410987	-0.00425131	0.0594752	-0.0293503	0.143344	0.0425002	0.00748756	-0.0437581	0.066115	0.0793473	0.0320373	0.043072	0.107781	0.0161122	0.0765881	-0.0205527	0.100535	0.0354254	0.0573983
1700085B03Rik	0	-0.0336907	0.0546067	0.0168146	0.0769623	-0.0406792	-0.026002	0.0389014	0.0815453	0.0237195	0.00149697	0.000282026	0.0597372	0.0777162	0.0157484	0.0399518	0.0890725	0.0730757	0.105441	0.525103	0.0418817	0.0272856	0.0922872	0.0967436	0.171765	0.0751931	0.127361	0.267735	0.250601	0.1412
1700086L19Rik	0	-0.0782708	0.0396489	-0.0334752	-0.0764188	-0.0522799	-0.0339201	-0.0534726	-0.0775992	-0.0486354	-0.123189	-0.0478964	-0.0927299	-0.0517654	-0.0376447	-0.0594351	-0.128467	-0.0594486	-0.143452	-0.0626368	-0.038811	-0.11204	-0.074344	-0.149116	-0.0722469	-0.156805	-0.0883602	-0.0859524	-0.117859	-0.0396527
1700088E04Rik	0	-0.035268	-0.0520969	-0.0287935	-0.0535584	-0.0400561	-0.0284512	-0.0233442	-0.0727467	0.0114066	-0.0737905	-0.0268921	0.0161327	-0.0301511	-0.0469908	-0.0289174	-0.0344781	-0.0618059	0.0197538	-0.132684	-0.0882886	-0.0774973	0.000140608	-0.0740986	-0.00305661	-0.00829419	0.0450865	-0.0958496	-0.0279689	-0.125148
1700092M07Rik	0	-0.0387867	-0.0153534	0.00922699	-0.0485042	-0.0307949	-0.0318908	0.00282158	-0.0396442	-0.0397471	-0.0362954	0.0433895	0.0167415	0.057406	0.0162179	0.0106878	-0.0198763	-0.0347124	0.0286028	-0.035319	0.0570481	0.0699407	-0.0573028	-0.00182698	-0.0644818	0.0547366	-0.00993206	0.0406518	0.0465302	-0.0119879
1700093K21Rik	0	-0.143044	-0.0700723	-0.154817	-0.190478	-0.0771337	-0.115407	-0.117037	-0.111682	-0.178319	-0.133295	-0.131344	-0.044002	-0.0335004	-0.235402	-0.112627	-0.235402	-0.104624	-0.194308	-0.0987442	-0.186069	-0.164495	-0.157626	-0.0684148	-0.182328	-0.165867	-0.094096	-0.116932	-0.133147	-0.149714
1700094D03Rik	0	0.0105105	-0.0446176	0.00631604	-0.0559709	0.0407416	0.0221119	0.0657103	-0.000973461	0.0580292	-0.0103729	0.0836743	0.0576338	0.0300322	0.0105172	0.0519611	-0.00870975	0.06833	-0.0976843	0.0162251	-0.0487812	0.0228398	-0.0217294	0.0414122	0.00887061	-0.0237274	-0.0605199	0.00472738	-0.0349144	0.0514471
1700094J05Rik	0	-0.0963237	-0.0824079	-0.0745269	-0.0183911	0.0141101	0.0995948	0.0881728	0.00323742	0.0419619	0.0738146	0.0102673	0.0574674	-0.00846114	-0.0165433	-0.0389514	-0.0237279	0.0481418	-0.0708401	0.0702495	-0.0446598	-0.0509806	0.0355917	0.0388418	-0.0141202	-0.0372622	-0.00166372	0.0166517	-0.0276532	0.0984883
1700095B10Rik	0	-0.0179372	-0.0224664	0.00380513	-0.0950645	0.0216216	0.00919152	0.0178166	-0.0182173	-0.0439506	-0.0132818	-0.0217037	-0.0881031	0.0450375	-0.0522307	-0.011108	-0.0298293	0.012685	0.0344098	-0.0314912	0.0024853	-0.00454523	-0.0528616	-0.0349518	0.011631	0.0739219	0.101075	-0.0385351	0.0307761	0.0278718
1700095J03Rik	0	-0.0529029	0.00316906	0.0217156	0.0303761	0.0130661	0.0382426	0.0205288	0.0552072	-0.0581281	0.014938	-0.0108541	0.0529651	0.00187707	0.017344	0.0333066	0.0729573	0.0336669	0.0791934	0.0439435	-0.0465855	0.0553814	0.0494383	0.059113	0.0884297	-0.0239081	0.110401	-0.0284611	0.0236369	0.0163145
1700101E01Rik	0	0.0229691	0.00176798	0.0238653	-0.0191697	-0.0300893	-0.0440406	-0.0139619	-0.00810969	0.0431436	0.00851656	-0.00555998	-0.0155273	-0.0422903	0.0346112	0.0402241	0.0134395	-0.0172829	0.0747205	0.0380872	-0.0508434	-0.0452796	0.043471	-0.0177751	0.014967	-0.0257329	0.0343065	0.0445776	0.0210574	-0.0228923
1700102P08Rik	0	0.055963	0.0281584	0.0201638	-0.00320706	-0.0102275	-0.0976842	0.00952925	0.0416536	-0.0840915	-0.0519512	-0.010784	0.0448075	-0.0291625	0.0695214	0.00352769	-0.0478278	0.0768127	-0.00712351	0.0119344	-0.0421763	0.0194845	0.0344231	0.0203226	0.019813	-0.021369	-0.0222672	-0.0141803	-0.0500756	-0.0406052
1700106J16Rik	0	-0.000238314	0.0130277	-0.0600146	-0.0986721	-0.0477818	-0.038505	-0.0907871	-0.10838	-0.0103266	-0.0254745	-0.0685514	-0.0334753	-0.0640806	-0.0500556	0.0116619	-0.0473608	-0.0947069	-0.06377	-0.0418006	-0.0660691	-0.0165202	-0.044094	-0.0743902	-0.0175648	-0.0193664	-0.0558129	-0.0625342	-0.0328188	-0.0726269
1700106N22Rik	0	-0.0824054	-0.0379998	0.0539942	-8.28e-06	0.00714373	0.0387018	-0.0241188	-0.0624443	0.0566232	-0.0113229	-0.0345584	0.0173237	0.0293646	-0.0125965	-0.00106565	-0.0538152	0.032801	-0.0199592	-0.0655334	-0.0114293	-0.0181453	0.0132817	-0.006941	-0.050144	-0.0115303	0.0218495	-0.0336758	0.00934381	-0.0310049
1700108F19Rik	0	0.0499872	0.0421361	0.0268948	0.0375809	0.0636783	0.0355278	0.145857	0.0200789	0.110948	0.147789	0.0426049	0.0624521	0.00412659	0.0730434	0.192344	0.0921625	0.130477	0.11607	0.129801	0.106083	0.135811	0.101951	0.0663791	0.0709406	0.00852642	-0.0546545	0.115667	0.0778222	0.0687014
1700108M19Rik	0	-0.0760643	0.0339677	-0.0467517	-0.0915582	-0.0785312	-0.0781049	-0.148145	-0.059188	-0.022993	-0.0820429	-0.103599	0.0257097	-0.0641292	-0.0275054	0.0126174	-0.0887294	-0.092979	-0.0923843	0.00860015	-0.00990463	-0.0505343	-0.0725992	-0.0729816	-0.113976	-0.0131664	-0.0403284	-0.117592	-0.0992253	-0.0642498
1700108M19Rik	0	0.0329287	0.0603995	-0.0105964	0.050728	-0.0170353	0.0792333	0.044334	0.00875066	-0.00513744	0.0422695	0.0314917	0.076918	0.104822	0.023162	0.0200001	0.0157064	0.0240073	0.0546208	0.0163953	0.028178	0.0803561	0.0141811	0.0403937	0.0736774	-0.0112322	0.0229456	0.10804	-0.00422382	-0.0305903
1700109F18Rik	0	0.0225494	0.103392	0.125436	0.0290991	0.0549167	0.0345043	0.0854836	0.144974	0.123784	0.0496665	0.0634169	0.0329778	0.0870563	0.133933	0.086775	0.150457	0.046285	0.0744438	0.037574	0.0686888	0.0374912	0.0770131	0.0933655	0.0819164	0.0228346	0.0508685	0.0710635	0.0910598	0.17375
1700109H08Rik	0	-0.00167106	0.091295	0.0858492	-0.0312241	0.0295958	0.0774636	0.0550016	0.059042	0.0152376	0.044048	0.0369328	0.0443641	0.0648351	0.0176117	0.133285	0.0420275	0.0439956	0.0432423	-0.0458434	0.081063	-0.00923811	0.0269667	0.0687777	0.029297	0.013105	0.0680393	-0.0112705	-0.00352427	0.00905858
1700109H08Rik	0	-0.0249422	-0.025276	-0.159333	-0.148358	0.00223141	-0.0105668	-0.189177	-0.171191	-0.225971	0.0120198	-0.0686316	-0.111125	-0.175635	-0.212193	-0.207195	-0.239909	-0.19872	-0.0440686	0.501265	-0.066017	-0.0460287	-0.00442723	0.0350364	-0.199928	0.00422046	0.0234016	-0.0152099	0.00506205	-0.0505421
1700110I01Rik	0	0.0834485	0.0708424	0.00483413	0.0940706	0.00673836	0.035151	0.0142105	-0.00166124	0.0271257	-0.00724804	0.0227331	0.000672644	0.0603107	0.0781884	0.0700862	0.0132691	0.0258792	0.0633028	0.123084	0.0862457	0.111035	0.0783191	0.0508655	0.141111	0.0461001	0.0582348	0.0623195	0.00914831	0.108197
1700110I01Rik	0	-0.016981	-0.0764732	-0.0838532	-0.0663931	-0.0748697	-0.015353	-0.0126625	0.0429767	-0.0436957	-0.0697157	-0.0829291	-0.06487	-0.0747984	-0.116365	-0.0603371	-0.0845601	-0.0843205	-0.0541	-0.0979592	-0.106184	-0.0391061	-0.120276	-0.0714257	-0.0526173	-0.00498611	0.0274589	-0.106816	-0.0874777	-0.0564698
1700110I01Rik	0	-0.0126859	-0.0404099	-0.0756555	-0.0225042	-0.0189656	0.0231754	-0.115252	-0.114451	-0.0314656	-0.0240898	-0.0680116	-0.00269643	-0.0748204	-0.0293388	-0.0768718	-0.0845066	-0.0245725	-0.0224006	-0.0578023	0.0154744	0.0249012	0.0255095	-0.0585634	-0.063368	-0.0285176	-0.0459179	-0.036529	-0.0281899	0.0129883
1700110M21Rik	0	-0.0203234	-0.0972647	-0.0401349	-0.0632947	0.0310415	-0.0283995	-0.0372169	-0.0206938	-0.0355737	-0.0333849	-0.0189095	0.0164454	-0.0847101	-0.00683617	-0.0291168	-0.168361	0.00964341	0.00677356	-0.126286	-0.0473842	-0.00647406	-0.0321999	-0.0544756	-0.0653725	-0.0540214	-0.0471291	0.00555532	-0.0483834	-0.0673794
1700111E14Rik	0	-0.043519	-0.0346796	-0.0139873	-0.0393753	-0.00947527	-0.0492397	-0.0252516	-0.0467103	-0.0937975	-0.0917197	-0.00679512	-0.0660484	-0.0773915	-0.015996	-0.035416	-0.0364756	0.0538747	-0.00945304	0.00473758	-0.0179233	0.0576027	-0.0876751	0.00400109	-0.0147784	-0.0442445	-0.0584337	-0.0885572	-0.0196589	-0.0564826
1700112E06Rik	0	0.0723057	0.0473117	0.0796564	0.0173316	0.0187803	0.0943326	0.102925	0.0476139	0.0610122	0.0054875	0.0634766	0.0558562	0.0717889	0.151394	0.0288678	0.121903	0.0870294	0.094717	0.0480722	0.0166676	0.0691623	0.115988	0.0426584	0.0292048	0.0788521	0.00295561	0.0723198	0.0442705	0.0374085
1700112H15Rik	0	-0.0362666	-0.074859	-0.00676328	0.0136862	0.0625337	-0.00687887	0.0496997	0.0331664	0.0705019	0.0721243	0.0452478	-0.0486233	0.0569855	0.0462564	0.0651816	-0.084875	0.0956829	-0.0107027	0.11475	0.0353749	0.0480553	0.0321756	0.0279897	-0.0550663	-0.101287	0.0670366	0.0590235	0.0150771	0.0514716
1700113H08Rik	0	0.034018	0.0959694	0.118223	0.100331	0.0568024	0.100343	0.138766	0.127226	0.154897	0.103908	0.130065	0.0520288	0.0283528	0.0937128	0.201158	0.0913244	0.146305	0.17323	0.0632619	0.0673765	0.118135	0.0917329	0.143218	0.122849	0.106347	0.0165982	0.047114	0.099161	0.118587
1700120B22Rik	0	-0.0333087	-0.0836056	-0.0409835	-0.0943803	-0.0880991	-0.0722688	-0.0758127	-0.105787	-0.100024	-0.0622142	-0.0882258	-0.103979	-0.0176639	-0.0796194	-0.096998	-0.139841	-0.105184	-0.10131	-0.0612277	-0.105968	-0.0986666	-0.0493444	-0.0596196	-0.0631225	-0.173401	-0.0424746	-0.0936543	-0.133882	-0.107444
1700120K04Rik	0	-0.0210068	0.025245	0.0353438	0.0255807	0.00959477	0.00449793	-0.0733459	0.0223306	0.00853316	0.0112584	0.0346139	-0.00855875	0.0228052	-0.0140725	0.009109	-0.0278685	-0.0497301	-0.0215719	0.00998623	0.0389616	-0.0319378	-0.0197523	-0.0698156	0.0150552	0.026658	0.023017	-0.00734888	0.030804	-0.0105563
1700123I01Rik	0	-0.100896	-0.09195	-0.00769177	-0.0308871	-0.0146661	-0.0788449	0.0199918	0.0574614	-0.0137173	-0.0301918	-0.0287027	-0.0505599	-0.0484632	-0.0262152	-0.082527	-0.0343877	0.0131105	0.0226417	-0.0496171	-0.0219001	0.0125	-0.0415068	-0.00386889	0.00822664	-0.00456103	0.0193365	-0.0395282	-0.0832242	0.0188955
1700123K08Rik	0	-0.107202	-0.0516709	-0.0439135	-0.0229883	-0.0161651	-0.103549	-0.0530521	-0.0838688	-0.0888114	-0.0305106	-0.102382	0.03324	-0.0355322	-0.0371064	-0.0510906	-0.0100539	-0.0200511	-0.116646	-0.0904984	-0.0853369	-0.100019	-0.0570099	-0.140911	-0.111261	-0.190566	-0.0967111	-0.010547	-0.0694242	-0.0300163
1700123K08Rik	0	-0.204584	-0.021372	-0.0733954	-0.111884	-0.0425526	-0.0748967	-0.0604458	-0.032903	-0.073846	-0.101807	-0.0367869	-0.12058	-0.0922668	-0.0606021	-0.113291	-0.0518807	-0.0571528	-0.113301	0.0334894	-0.066801	-0.0584613	-0.0568006	-0.104534	-0.114328	-0.0612975	-0.0585839	-0.0726724	-0.065318	-0.0924889
1700123L14Rik	0	0.0930453	0.135353	0.0666434	0.0455667	0.0676057	0.111474	0.0108861	0.147636	0.150706	0.0862755	0.117013	0.0938176	0.111003	0.213381	0.123844	0.166296	0.125176	0.0346847	0.148446	0.157228	0.12362	0.103656	0.0884543	0.0841475	0.174971	0.0711289	0.118287	0.16882	0.112626
1700123L14Rik	0	0.0237294	0.0270147	-0.0144094	0.0293099	0.0682317	0.0411849	0.0493611	0.0106671	0.00666293	0.0168953	0.015063	0.0408164	0.0936032	0.116456	0.119848	0.00174749	-0.00259273	-0.0023731	-0.0166953	-0.00170224	0.00048809	0.0552366	0.0642418	0.0205519	0.0444243	0.0342047	0.074925	0.0638522	0.039967
1700123M08Rik	0	0.0838399	0.0320833	-0.052309	-0.0553716	0.0828062	0.0434822	0.0247067	-0.0255031	-0.0660327	-0.0142343	0.0357078	0.0733934	-0.0208577	-0.0337574	0.0126736	-0.01743	0.0330227	0.0323263	0.0459486	-0.0477471	-0.012536	-0.0513968	0.0591065	-0.0305935	-0.0287572	-0.0191936	0.0263625	0.0308042	0.0584151
1700123O20Rik	0	-0.0491983	0.014748	0.0441921	0.0669586	-0.0203824	0.0170121	0.034849	0.0375238	0.0889592	0.0446939	-0.0900435	0.119928	0.0898912	0.164973	0.0375238	0.0218853	0.171847	0.173267	-0.384006	0.251971	-0.0245623	0.028841	0.108734	-0.0116273	0.0188714	-0.0263907	-0.125391	0.0360494	0.102507
1700123O20Rik	0	-0.0829274	0.159637	0.0389552	0.0349362	-0.0773102	0.0129606	0.0191156	0.0276044	-0.0658101	0.0276044	-0.121742	-0.0956186	0.0218466	0.0857638	0.00112033	0.0622798	0.051727	0.166175	-0.345566	0.0037031	-0.166075	0.0355567	-0.0485337	-0.1981	-0.0231669	-0.0278694	0.0441067	-0.137095	-0.022422
1700125D06Rik	0	0.0287556	-0.0220525	0.136897	-0.0480506	0.0303159	0.0304033	-0.000327498	0.0459324	0.0524517	0.077725	-0.0308771	-0.00601271	0.0634514	0.0527329	0.0422766	-0.0193414	0.0265046	-0.0172263	0.0350215	-0.0551086	0.0447262	0.0475713	-0.00765032	0.00419375	-0.0527155	-0.00011911	0.0411352	0.0191611	-0.0149814
1700125H20Rik	0	-0.114519	-0.0581379	-0.0293189	0.00932882	-0.0299334	-0.0363964	0.0570828	0.00346477	-0.0169279	-0.0211403	-0.00762855	-0.0291345	0.0129033	0.0232977	-0.00419561	0.0168245	-0.00452428	0.0431281	-0.036515	0.0450893	0.0495898	-0.017012	0.038388	0.0383815	0.0350648	-0.00697847	-0.0304982	-0.0151991	-0.0120104
1700128F08Rik	0	-0.064376	-0.0723139	-0.0119695	-0.124309	-0.0595254	-0.109838	-0.0282308	-0.0450331	-0.112136	-0.104315	-0.114017	-0.0609401	-0.0408882	-0.0238569	0.021197	-0.113754	-0.104671	-0.0808178	-0.09031	-0.124668	-0.093433	-0.00634586	-0.0629809	-0.0589067	-0.0907209	-0.0335825	-0.0536438	-0.0674908	-0.120473
1700129C05Rik	0	0.0454212	-0.0287819	0.0102115	0.0277888	0.0022895	-0.0126656	-0.0378616	0.0917856	0.045998	0.0165983	-0.0074702	0.0290906	-0.00700824	-0.00177426	-0.0537091	0.000589966	0.0081974	0.0515657	0.452962	-0.0104216	0.0369682	-0.0424514	-0.00751027	0.105384	-0.0133744	0.0520315	-0.0309167	0.00384818	-0.0248855
1810006K21Rik	0	-0.326218	-0.182247	-0.116566	-0.302196	-0.281616	0.0103658	-0.268285	-0.266638	-0.174223	-0.191273	-0.148085	-0.189168	-0.273709	-0.21809	-0.285315	-0.439941	-0.281616	-0.510569	-2.17349	-0.201701	-0.152194	-0.290314	-0.303941	-0.432066	-0.488148	-0.480158	-0.260552	-0.489458	-0.395173
1810008A18Rik	0	0.132596	0.1637	0.308312	0.31334	0.0895792	0.0995694	0.167609	0.238731	0.209731	0.056994	0.0925535	0.121293	0.150309	0.277551	-0.0848398	-0.0672329	-0.0756361	-0.0299026	0.95168	-0.192059	-0.119674	-0.0291742	-0.159667	-0.136138	-0.165566	-0.166298	-0.189513	-0.0665772	-0.178208
1810008A18Rik	0	-0.0738422	0.145145	0.300017	0.226803	-0.045972	-0.042857	0.113572	0.287605	0.134358	-0.0170429	0.00544514	-0.0691217	0.196663	0.191572	-0.111033	-0.0991206	-0.1984	0.340484	1.38902	0.158588	0.178013	-0.0235669	0.192902	0.0452593	0.00444334	-0.234633	-0.132594	-0.0858515	0.121116
1810009A15Rik	0	0.0284248	0.142116	0.0138962	0.0785139	-0.00316827	0.154792	0.0602375	-0.00773326	0.016046	0.016046	0.0476057	-0.04148	-0.0817567	0.157178	-0.0954647	-0.0873955	-0.263598	-0.116393	-0.268783	-0.23455	-0.219816	-0.0518154	-0.280469	-0.241916	-0.0930485	-0.276676	-0.183264	-0.302615	-0.210449
1810009A15Rik	0	0.00954013	0.00236783	0.00390942	-0.00360563	-0.0140531	0.118712	0.0049882	0.101472	-0.00370164	0.0129866	-0.0062586	0.065989	-0.0390759	0.04667	0.00910435	0.0154519	-0.0622527	-0.120251	-0.363441	-0.145119	-0.166143	-0.144056	-0.211792	-0.136589	-0.240073	-0.182469	-0.209376	-0.157096	-0.174411
1810009N02Rik	0	0.028236	-0.0336529	0.0388997	0.0508197	0.196461	0.245779	0.0974158	-0.0342196	0.142295	0.092494	0.0606397	0.131082	0.0413946	-0.0545331	-0.0263175	0.136148	0.0744684	-0.280029	-0.102429	-0.130911	-0.0499353	-0.0287458	-0.297454	-0.00308532	-0.205142	-0.0813919	-0.0564086	-0.0610865	-0.0751208
1810009N02Rik	0	-0.108203	0.0758534	0.0847662	0.0148251	0.0335036	-0.00769304	-0.0314801	-0.015312	-0.054882	-0.0620797	0.0243249	0.0533651	0.00855017	0.0270363	0.0273872	0.0376662	0.073913	-0.0139488	1.0688	-0.12127	0.0117206	0.0235519	-0.110282	-0.0316246	-0.0588064	0.02182	0.0272181	-0.0650067	-0.0765525
1810010D01Rik	0	-0.0917668	0.00286584	0.0660664	0.0609638	0.0792899	0.0405254	0.0479775	0.021502	0.0526844	0.0843642	0.0364333	0.0354315	0.0377392	0.068901	0.00845302	0.046766	0.15834	0.0446212	0.0353961	-0.0250785	-0.0208872	0.0267045	-0.0155853	0.0659302	-0.000667335	-0.0144327	-0.0326954	0.0896182	0.0182612
1810010H24Rik	0	-0.0913735	-0.0546183	-0.0409478	-0.029873	-0.0303182	-0.070218	-0.0795537	-0.0226066	0.000660089	-0.0564564	-0.0279212	-0.0434351	-0.0746397	-0.132837	-0.0353243	0.0230797	-0.0442486	-0.0659131	0.0223345	-0.0244431	0.0413919	-0.0328036	-0.0444854	-0.0534407	-0.0356858	-0.0489334	0.00635711	-0.0197732	-0.0214673
1810011H11Rik	0	-0.134226	-0.272218	-0.332764	-0.317252	-0.114549	-0.222431	-0.283507	-0.385714	-0.378449	-0.242402	-0.21878	-0.338302	-0.381327	-0.326531	-0.260085	-0.294101	-0.326531	-0.149355	0.247455	-0.21241	-0.186175	-0.211881	-0.288428	-0.345891	-0.241285	-0.303496	-0.247108	-0.286961	-0.267544
1810011H11Rik	0	-0.0675238	-0.103187	-0.131381	-0.14723	-0.0232062	-0.0543772	-0.0540673	-0.101674	-0.164429	-0.0581308	-0.0854249	-0.127405	-0.144635	-0.211042	-0.112183	-0.155292	-0.148553	-0.0585572	-0.152728	-0.134147	-0.163375	-0.162972	-0.124582	-0.0700418	-0.124469	-0.0990433	-0.172878	-0.11755	-0.0655445
1810011H11Rik	0	-0.295893	-0.640771	-0.818485	-0.83172	-0.397402	-0.202083	-0.631807	-0.784187	-0.749756	-0.556575	-0.464559	-0.680613	-0.822501	-0.775782	-0.755483	-0.783392	-0.813277	-0.871693	-0.618191	-0.820455	-0.885995	-0.876429	-0.844816	-0.981392	-0.908661	-0.844325	-0.862701	-0.849446	-0.937812
1810011O10Rik	0	-0.0839982	-0.0166563	-0.0168669	-0.0171813	-0.000195078	-0.0696727	0.0384814	-0.0531492	-0.0068421	0.00399059	0.0831439	-0.0421241	-0.054892	-0.0235963	-0.022946	0.0357722	-0.0251617	-0.0549543	0.128249	-0.0162445	0.0798206	-0.0289938	-0.0052558	-0.0150702	-0.0261243	-0.0106083	0.0184889	-0.0303123	-0.0131858
1810012P15Rik	0	-0.0504737	0.00987576	0.0178071	0.000455405	0.0497016	0.0486465	0.0162245	0.0935475	-0.043217	-0.0308018	0.0519153	0.052814	0.0686387	0.0265988	0.0495726	-0.0623507	0.121562	-0.0148811	0.0386671	-0.0136496	0.00622554	0.0667507	0.0566157	-0.0742793	-0.112368	-0.00713052	0.0441951	0.0552156	0.03779
1810013D10Rik	0	-0.0720046	-0.208965	-0.649421	-0.220328	0.187347	0.0113497	-0.253561	-0.3857	-0.137505	-0.183185	-0.17746	-0.412998	-0.399867	-0.356007	-0.562207	-0.527513	-0.715202	-0.676367	-0.854349	-0.612382	-0.502722	-0.488181	-0.710142	-0.565314	-0.57725	-0.454772	-0.549151	-0.679028	-0.682525
1810013L24Rik	0	0.107786	0.23873	0.114288	0.198039	0.0402779	-0.00927412	0.102146	0.227807	0.0692309	0.114288	0.148969	0.116192	0.241306	0.172578	0.34265	0.192013	0.208013	0.0813478	0.385574	0.29646	-0.018676	0.212134	0.169626	0.161842	0.173558	0.21043	0.05208	0.181822	0.159705
1810013L24Rik	0	-0.0131352	0.063638	0.194735	-0.0112157	-0.153238	0.0469211	0.0828365	0.15802	0.00599795	-0.116439	-0.0422328	0.0645378	0.157443	0.0293996	-0.0167271	-0.094158	0.153854	0.465001	0.834739	0.109341	0.189749	0.313145	0.213979	0.19765	0.336111	0.305083	0.305083	0.313145	0.143824
1810018F18Rik	0	0.0429781	0.136023	0.100997	0.0583627	0.0907656	0.0779564	0.0799861	0.118778	0.0817463	0.0610464	0.0416795	0.0748815	0.0848735	0.075452	0.0342254	0.0269138	0.106325	0.0188024	0.0640692	0.0271837	0.0488658	0.00105733	0.0776475	0.042782	0.0624452	0.099222	0.123881	0.0308926	0.0263989
1810019D21Rik	0	-0.0012625	-0.0301658	0.00886513	-0.00760238	-0.0275865	0.0261203	-0.00342689	-0.00140566	0.0484341	-0.00285078	0.0181779	0.00567902	-0.0143414	-0.0520999	-0.0341147	-0.0355193	-0.0203033	-0.119771	0.192275	-0.00326684	-0.0056848	-0.0135491	-0.0151872	-0.00889469	-0.0671494	-0.0855645	-0.0257457	0.0284351	-0.0516375
1810019J16Rik	0	-0.0245087	-0.0491515	-0.0485774	-0.0117996	-0.00826046	-0.0902623	-0.000590495	-0.12811	0.00401714	-0.0574707	-0.0675689	-0.0443905	-0.0587128	-0.090152	-0.0189742	-0.0418439	-0.0917238	-0.0653193	0.0297876	-0.0911825	-0.0564991	-0.0496438	-0.0775743	0.0128275	-0.0831945	-0.0357456	-0.0325105	-0.0714187	-0.0876319
1810020D17Rik	0	0.0715518	0.12248	0.102457	0.0462116	0.0293785	0.121677	0.0986347	-0.0322712	0.0455328	0.0241868	0.0241868	0.149602	0.0717693	0.105775	0.165984	0.21545	0.237222	0.35842	0.614492	0.248769	0.07752	-0.000595054	0.228548	0.0597938	-0.0775309	0.0229624	-0.103924	-0.0845785	0.0648876
1810022K09Rik	0	-0.633664	-0.232427	-0.0453588	-0.135162	-0.398814	0.129332	-0.155183	-0.0425499	0.0291468	-0.103617	0.200175	0.0665846	-0.102385	0.0736457	0.0529856	-0.00123468	0.26798	-0.0902472	0.578751	-0.353356	-0.461086	-0.090863	-0.0329435	-0.383893	-0.606507	-0.716218	-0.476805	-0.497202	0.200872
1810024B03Rik	0	-0.0226044	-0.0172294	-0.0358433	-0.0393838	0.00599652	-0.00200364	-0.035922	0.0106799	-0.0116893	0.0055432	-0.0202276	-0.00185383	-0.057584	-0.0257678	0.0145218	-0.0907904	-0.0429546	0.00932964	0.304903	-0.0242582	-0.0486434	0.147404	0.123426	0.0238134	0.0535409	0.0253482	0.00148219	0.0353072	0.0226435
1810026B05Rik	0	0.15769	0.158581	0.0838795	0.0417675	0.166445	0.168014	0.0644689	0.150898	-0.10058	-0.20799	0.00739183	0.0320063	-0.14061	0.116574	-0.0409724	-0.298918	-0.14349	-0.572436	-1.40195	-0.373759	-0.389892	-0.314091	-0.567328	-0.57751	-0.246733	-0.120642	-0.450168	-0.426104	-0.336757
1810026B05Rik	0	0.0249063	0.0239085	0.129107	-0.0144049	0.0200679	0.0720277	0.00138437	0.0539202	-0.0132291	0.0663708	0.0291264	0.0385866	0.0368874	0.0937347	0.0845157	0.0384616	0.0576718	0.0686004	0.114467	0.0188437	0.023279	0.0412572	0.0450552	-0.0496346	0.0326488	0.0319503	0.0727828	-0.0698717	0.0329915
1810026J23Rik	0	-0.159501	-0.0951047	-0.288677	-0.263248	-0.0867562	-0.318926	-0.403781	-0.303005	-0.403119	-0.343753	-0.397189	-0.537187	-0.450414	-0.349217	-0.336568	-0.586557	-0.53047	-0.467803	-0.387441	-0.435088	-0.594191	-0.482254	-0.527206	-0.525097	-0.43892	-0.359952	-0.613542	-0.506868	-0.427294
1810027O10Rik	0	0.0519005	-0.0902867	-0.15775	-0.298107	-0.148385	-0.0526059	0.00365854	-0.181201	-0.151009	-0.0857274	-0.103483	-0.120641	-0.164426	-0.105307	-0.153494	-0.192142	-0.189194	-0.552239	0.857468	-0.507202	-0.398234	-0.486558	-0.578919	-0.51305	-0.402912	-0.525956	-0.419664	-0.561265	-0.50336
1810030J14Rik	0	-0.0385511	0.00392981	0.00381195	-0.0492981	-0.0339844	-0.0581034	-0.0692486	-0.0673304	-0.0186078	-0.130995	-0.0445269	-0.0135555	-0.081213	-0.0601939	-0.0132382	-0.103812	-0.0322307	-0.0556377	-0.118794	-0.0153221	-0.083701	-0.0135424	-0.133985	0.0107693	-0.100307	0.0290298	-0.118174	-0.0204676	-0.0590754
1810030N24Rik	0	0.0568176	0.00590785	0.0126905	0.0153679	0.00454838	0.0449436	0.0311746	-0.0174724	0.00454838	0.0189521	0.039075	-0.00572731	-0.0295193	0.0155029	-0.0318316	0.0712547	0.0791452	0.140189	-0.135482	0.0722647	0.0855083	0.0766586	0.0396211	0.0860715	0.114483	0.110947	0.111724	0.0149406	0.0977607
1810030N24Rik	0	0.130632	0.172375	-0.116042	0.0527878	0.10157	0.40608	0.21514	0.0377905	0.0327272	0.187754	0.129478	0.190537	0.122745	0.287073	0.243379	0.161126	0.172941	-0.0059217	-0.946977	-0.134712	-0.172689	-0.072993	-0.189279	-0.231772	-0.381802	0.0238744	-0.245669	-0.259254	-0.113564
1810030N24Rik	0	-0.0266144	-0.252449	-0.242561	-0.182588	-0.0824872	0.00902756	0.0132127	-0.0253553	-0.101935	-0.0782106	-0.012975	0.072728	-0.151321	-0.0310075	-0.0761361	-0.0834186	-0.0312404	-0.195024	-0.120827	-0.591515	-0.331237	-0.333578	-0.272475	-0.317006	-0.332505	-0.195468	-0.389303	-0.375741	-0.382911
1810030O07Rik	0	0.0961872	0.0974452	0.0407528	0.0672524	0.0485015	0.0451698	0.0631392	0.0624443	-0.0257216	0.0249198	-0.0128655	-0.00953192	-0.0241089	0.00696771	0.0212192	0.0396957	0.0533512	0.0677154	0.0939481	0.060378	-0.0219515	0.0385435	0.0484891	-0.0510077	-0.0196165	0.0762314	0.113626	0.00867433	0.127668
1810031K17Rik	0	-0.0151933	-0.0176321	0.0191016	-0.0270765	-0.0378639	-0.0239897	-0.0544687	0.0583382	-0.0304636	-0.0435945	-0.0859759	-0.0555339	-0.0609953	-0.0447064	0.0156059	-0.0312464	-0.0354171	0.0247285	-0.00713584	0.0191865	-0.0842396	-0.0628861	-0.00881235	-0.0771949	-0.0305663	0.0436391	-0.0379194	0.0681642	-0.107385
1810032O08Rik	0	0.000142054	0.384353	0.356804	0.227576	0.0431349	0.216749	0.312744	0.33239	0.311288	0.155483	0.192712	0.266308	0.277951	0.356076	0.27416	0.133218	0.146668	0.140348	-0.446119	0.0796591	0.102898	0.157793	0.175448	0.0595558	0.0666368	0.0824413	0.163749	-0.00397765	0.0378546
1810032O08Rik	0	0.0761494	0.330932	0.43286	0.446043	0.0333857	0.116438	0.363589	0.342524	0.281346	0.136723	0.172869	0.253986	0.416151	0.436977	0.246305	0.165186	0.106047	0.303811	-0.425929	0.223903	0.0953201	0.0769514	0.172638	0.120423	0.136723	0.0632764	0.0553396	0.085255	0.117096
1810032O08Rik	0	0.10398	0.192517	0.13856	0.199298	0.0828714	0.0760678	0.172812	0.165921	0.198794	0.0949037	0.0886506	0.147471	0.169498	0.166848	0.116257	0.0740411	0.0723892	0.0655005	-0.174643	0.0655529	0.124011	-0.000882067	0.108132	0.171584	0.0389956	0.084748	0.0891648	0.0949037	-0.0101037
1810033B17Rik	0	0.0113328	0.10217	0.086539	0.0880197	-0.0447574	0.0507783	0.0756545	0.0726399	0.0737769	0.0882305	0.0347277	0.0870816	0.109147	0.0365009	0.0243093	0.0107539	0.078435	0.0164169	0.499601	0.0561581	-0.0115025	-0.0107306	-0.000492899	0.0780702	0.0484542	0.0303595	0.0945018	-0.0412592	0.0640188
1810035L17Rik	0	-0.0924454	-0.0480255	0.153309	0.130462	0.031477	0.227904	0.0654632	0.0691274	0.16597	0.217727	0.301652	0.118926	-0.0225103	0.154193	0.0839753	0.171732	0.417335	-0.409777	0.414817	-0.256221	-0.313788	-0.247794	-0.108802	-0.228471	-0.234336	-0.229137	-0.314926	-0.333646	0.000727121
1810035L17Rik	0	-0.0539495	-0.0642866	-0.0209684	-0.321117	-0.044302	-0.0176874	-0.218203	-0.116717	-0.102506	0.0269711	0.103476	0	-0.099385	-0.114735	0.0169476	-0.0738597	-0.0499869	-0.375233	-1.08794	-0.213979	-0.265933	-0.0904587	-0.240211	-0.164794	-0.307817	-0.0956087	-0.00247958	-0.406619	-0.0420182
1810037I17Rik	0	0.0540945	0.309712	0.252704	0.00471838	0.0312254	0.396552	0.304803	0.0826531	0.124651	0.222267	0.337978	0.324246	0.246165	0.309712	0.231674	0.135919	0.279573	0.345346	-1.1332	0.363691	0.108045	0.376479	0.202868	0.300608	0.0587407	0.169242	0.20499	0.257342	0.273798
1810041L15Rik	0	0.0959409	-0.0124397	0.117465	0.0528046	0.0347519	0.0413071	0.0511098	0.019051	0.0427688	0.0709741	0.0614231	0.0927784	0.00431109	0.074849	0.0990535	-0.00700393	0.087703	0.0794454	0.0587352	0.105271	0.0699857	0.0638066	0.0871258	0.0255135	0.0471213	0.0812177	0.0543595	0.0676374	0.042909
1810041L15Rik	0	0.0098796	-0.00385382	0.10253	-0.0612572	-0.0416628	-0.0014031	0.0370685	0.0171715	0.0273528	0.0507725	-0.0404523	0.0307969	0.0171915	0.0277143	0.0146494	0.0112207	-0.0386	0.0153138	0.0511204	0.0128452	0.0831929	0.020387	-0.0501974	0.011701	0.00809029	-0.0533204	0.0884919	-0.00252044	-0.000524468
1810043G02Rik	0	-0.00268007	-0.0278152	-0.139804	-0.051573	-0.0155176	-0.0360431	-0.053606	-0.182127	-0.0960792	-0.0808887	-0.0887516	-0.103982	-0.088282	-0.125606	-0.12868	-0.114028	-0.264544	-0.213943	-0.387257	-0.185503	-0.136014	-0.214249	-0.269649	-0.213847	-0.185214	-0.158686	-0.244836	-0.0550229	-0.251093
1810043G02Rik	0	0.136717	0.149751	-0.0169672	0.0543074	0.104565	0.0454821	0.0694391	0.114258	-0.00140534	0.0581866	0.0561176	0.0293246	0.00272443	-0.0304103	-0.074195	0.00628324	-0.0474165	-0.086222	-0.129615	-0.0579496	-0.169263	-0.10529	-0.108103	-0.0513122	-0.0967241	-0.0349511	-0.0786201	-0.0753273	-0.214615
1810043H04Rik	0	-0.00303531	0.232399	-0.00117269	0.0360764	0.00354099	0.138335	0.114145	-0.000804527	0.0330536	0.0460923	0.0199183	0.0699838	0.0168067	-0.005613	0.0100875	-0.101969	-0.0487552	-0.318723	0.00424563	-0.102792	-0.20741	-0.131133	-0.360523	-0.250576	-0.218534	-0.259668	-0.280098	-0.209308	-0.278631
1810044D09Rik	0	-0.0149618	-0.0506511	-0.0406144	-0.151815	0.0477634	0.0519345	0.00319694	-0.0783859	-0.0632466	-0.0323096	-0.0437818	-0.00230892	-0.0388309	-0.0808218	-0.0736555	-0.0384096	-0.055533	-0.102979	0.494241	-0.0673512	-0.148129	-0.0647717	-0.105203	-0.108967	-0.203845	-0.167225	-0.115472	-0.0472337	-0.143592
1810046J19Rik	0	0.104536	0.145609	0.0766487	-0.0513141	0.113874	0.228989	0.241304	-0.12348	0.0908982	0.160101	-0.0129599	0.0696089	0.0599796	0.256133	0.113874	0.0396663	-0.0154687	0.0330791	-0.555227	-0.121797	-0.0787034	-0.265773	-0.260307	-0.181051	-0.160039	-0.147358	-0.160039	-0.157905	-0.169974
1810046K07Rik	0	0.0944428	0.120338	0.126797	0.0776793	0.117071	0.153125	0.176959	0.147211	0.103711	0.119908	0.105016	0.127885	0.151499	0.174458	0.162708	0.13835	0.131237	0.190453	0.668506	0.0901441	0.197984	0.175537	0.228582	0.127885	0.147864	0.0830316	0.17433	0.183097	0.16646
1810048J11Rik	0	-0.00651593	-0.0417935	0.0301898	-0.0153423	0.0557653	0.0180824	0.0835663	0.027423	0.0654003	0.0884115	0.0439354	0.0814679	-0.0405199	-0.0247447	-0.00311419	0.0672126	0.0588251	-0.0190275	-0.0347352	-0.00434193	-0.0044332	-0.0131891	-0.0013005	-0.0616862	0.028677	0.0018233	-0.00631201	0.062986	0.0239743
1810048J11Rik	0	0.103659	-0.106665	-0.176339	-0.1887	-0.00259077	-0.0563022	-0.115404	-0.268543	-0.165874	-0.114776	-0.168226	-0.0915715	-0.177111	-0.216819	-0.20564	-0.229188	-0.177086	-0.226687	-0.424379	-0.274038	-0.356016	-0.246258	-0.243663	-0.25414	-0.319744	-0.22464	-0.31782	-0.343929	-0.276777
1810049H13Rik	0	-0.0784624	-0.553978	-0.895696	-0.908564	0.0526125	-0.109213	-0.698878	-0.800361	-0.870586	-0.712856	-0.676595	-0.85509	-1.00466	-0.812261	-0.964001	-1.05685	-1.06868	-1.10415	-0.886991	-1.13804	-1.11633	-1.10317	-1.19261	-1.20848	-1.15284	-1.18992	-1.29045	-1.15731	-1.13061
1810055G02Rik	0	0.0347795	0.215549	0.260857	0.345209	0.014906	0.0733023	0.293104	0.377181	0.305686	0.157744	0.138752	0.312351	0.335661	0.276886	0.20997	0.194742	0.231735	-0.0556205	-0.0152456	-0.0778928	-0.0275576	0.126842	0.104605	0.113119	0.114901	0.14294	0.107266	0.296176	0.0449934
1810058I24Rik	0	-0.120335	-0.222038	-0.237897	-0.131358	-0.0395231	-0.033911	-0.167696	-0.173666	-0.246447	-0.0874602	-0.118203	-0.14982	-0.372553	-0.219513	-0.216893	-0.418041	-0.319735	-0.129963	-0.087232	-0.508407	-0.421811	-0.360096	-0.285263	-0.387673	-0.342503	-0.465163	-0.417344	-0.494262	-0.174108
1810058I24Rik	0	0.0267942	-0.0539496	0.0212874	0.0612414	0.0036188	-0.0028542	0.0395722	0.0142914	0.0609892	-0.00519119	0.0148909	0.0347557	0.0486199	0.0395015	0.0405348	0.0328141	0.00155882	0.105824	0.0827892	0.134366	0.100759	0.113286	0.101473	0.0773649	0.100118	0.0855438	0.135245	0.148374	0.0916613
1810062G17Rik	0	-0.0284891	-0.0058104	-0.120623	0.0454103	-0.00222762	0.0214297	-0.0588786	-0.0557703	-0.0441785	-0.0717928	0.00218581	-0.0481283	-0.00949161	-0.0118741	-0.0496378	0.0359446	0.0144455	-0.0229556	0.0305089	-0.0543991	-0.0216408	0.0197806	-0.018729	0.0210746	0.0110789	-0.0326973	-0.0532005	-0.0108733	-0.0227892
1810062O18Rik	0	0.0145341	0.0616818	0.0622242	0.000361636	0.0666459	0.0573587	0.0888508	-0.0161754	-0.0277993	0.0260668	0.0339123	0.142845	0.0454147	0.0449179	0.0154154	0.108216	0.0445184	0.111875	-0.257145	-0.018406	-0.0254514	0.100401	0.00626603	0.0748724	0.0275984	0.000361636	-0.0114717	-0.0434615	0.0168957
1810063B05Rik	0	-0.184945	-0.144938	-0.236493	-0.234196	0.147758	0.0981283	-0.212573	-0.186038	-0.472904	-0.189179	-0.0933159	-0.36591	-0.630339	-0.429939	-0.43785	-0.509101	-0.567961	-0.905956	-1.66226	-0.957115	-0.978649	-0.861752	-0.836542	-0.811885	-0.834145	-0.86535	-0.99888	-0.813331	-0.844009
1810063B07Rik	0	0.0386585	-0.0702163	-0.349749	-0.384978	-0.0275217	-0.145111	-0.198863	-0.359616	-0.206393	-0.108467	-0.177173	-0.159589	-0.355185	-0.322705	-0.205474	-0.309204	-0.473448	-0.022937	0.280094	-0.18337	-0.236501	-0.428799	-0.160968	-0.271103	-0.136333	-0.371828	-0.463114	-0.48151	-0.352737
1810064F22Rik	0	-0.20604	-0.230941	-0.488536	-0.297719	-0.241955	-0.328157	-0.409217	-0.273244	-0.472677	-0.366592	-0.310269	-0.419927	-0.444552	-0.488536	-0.409217	-0.502195	-0.285102	-0.631982	-0.38237	-0.310269	-0.788476	-0.638736	-0.335488	-0.664565	-0.597679	-0.731578	-0.739894	-0.524373	-0.168126
1810064F22Rik	0	0.0254325	0.0843029	0.0184164	0.0745584	0.00655278	0.0441302	0.0109593	-0.00514582	0.0130205	-0.00216692	0.0113875	0.0620287	-0.00728303	0.0797854	0.0204025	0.0296117	0.0366632	0.0569083	0.0802092	0.0481397	0.0822862	0.0681427	0.0848506	-0.002313	-0.0161511	0.00342487	0.0181715	0.0138338	0.0719346
1810065E05Rik	0	0.15494	0.0903492	0.116818	0.12997	0.0704134	0.0874169	0.126558	0.123727	0.187254	0.0914279	0.127855	0.130926	0.0426527	0.160269	0.100537	0.137455	0.0601208	0.201764	0.0873199	0.188605	0.0922204	0.140296	0.171247	0.145752	0.152288	0.105728	0.0535231	0.112318	0.104935
1810074P20Rik	0	-0.046858	-0.176822	-0.214725	-0.279839	0.129237	-0.0379578	-0.209744	-0.298269	-0.375721	-0.124483	-0.06702	-0.214725	-0.165627	-0.324473	-0.309145	-0.258068	-0.306529	-0.302769	-0.741401	-0.205455	-0.245241	-0.06702	-0.262805	-0.272718	-0.131839	-0.142947	-0.0895355	-0.251609	-0.149632
1810074P20Rik	0	-0.0165888	-0.0883905	-0.0521856	-0.0172041	0.0323197	-0.0504403	-0.118856	-0.109151	-0.169484	-0.0272605	-0.0433117	-0.0940704	-0.171306	-0.0438503	-0.123958	-0.209898	-0.162145	-0.238435	-0.379044	-0.250276	-0.211062	-0.225634	-0.233989	-0.209	-0.21614	-0.170462	-0.204474	-0.255623	-0.200244
1810074P20Rik	0	0.0612607	0.000401095	0.065123	0.00844133	0.0472118	0.0636428	0.0979103	0.067621	0.103961	0.0834793	0.155478	0.0138589	0.0868671	0.140753	0.037165	0.0586179	0.0770536	0.135154	0.072232	0.0875304	0.149202	0.0368467	0.0507016	0.0547483	-0.0325961	0.0647901	0.0861974	0.0337688	0.018456
2010001E11Rik	0	-0.0282649	0.0228017	0.0631185	-0.051756	0.0154908	-0.0235543	-0.0227759	-0.0111191	0.0251178	0.0549449	-0.00273131	0.050663	-0.00924999	0.0979776	0.0536278	0.0123134	0.0255982	0.0629491	0.0428055	0.0275536	-0.0339645	0.025227	0.0276584	0.0211754	0.0498768	-0.0360029	0.0437121	0.048632	0.00697122
2010001M06Rik	0	-0.03297	0.00190542	0.01209	-0.0315486	0.0384522	-0.0121085	-0.0378402	-0.00189603	-0.00213905	-0.0230378	0.00912253	-0.045898	-0.0432634	-0.0018838	-0.0456884	-0.0972114	0.00495679	0.000620546	-0.0211855	-0.0187103	-0.0496344	-0.0127604	-0.0236134	-0.0229776	-0.111422	-0.0723803	0.000859949	-0.0238565	-0.0289717
2010001M09Rik	0	-0.0246488	-0.00872435	0.0425553	-0.0196223	-0.061587	-0.0375662	-0.0274727	0.0223884	0.0194772	-0.056974	-0.0930924	0.00724235	0.0062258	0.0109448	-0.0841825	-0.109456	-0.00465354	-0.0368919	-0.104993	-0.0635199	-0.0448785	0.0229718	-0.0703268	0.00144439	-0.0128934	-0.0625113	-0.0488182	0.0204994	-0.091998
2010002M12Rik	0	-0.0829866	-0.0489672	-0.0265912	0.0242118	0.0467294	8.33e-05	-0.0819215	-0.0656472	-0.0152196	-0.0149486	-0.0166727	-0.0174465	-0.00288363	-0.0341567	-0.0240164	-0.0525735	-0.0112665	-0.0070571	0.00693381	-0.0426616	-0.0582128	-0.0427706	-0.00879911	-0.011814	0.050776	-0.0480801	-0.0315153	-0.053093	-0.0300591
2010002N04Rik	0	0.0245841	-0.00687255	0.0510668	0.0163504	0.0359812	-0.00698877	0.0265927	0.127664	0.0225371	-0.0139739	0.0482542	0.0889106	0.0122829	0.0281284	0.150026	0.17721	0.178674	0.234949	0.0306996	0.0577449	-0.0503171	0.0773464	0.108746	0.0309782	0.152055	0.0613086	-0.0027778	-0.0440427	-0.00598051
2010003K11Rik	0	-0.0369697	-0.00639128	0.00569688	0.0842619	0.0400792	0.0515648	-0.0343484	0.0275328	0.0542072	0.0877937	0.0674583	0.0344377	0.0283028	0.021818	0.0903197	-0.0177551	0.042468	0.0514421	0.153139	0.0458429	0.0575217	0.0666114	-0.0062189	-0.00882006	0.0447248	0.0481925	0.0112807	-0.00207189	0.0313589
2010003K15Rik	0	0.0247528	0.0558837	0.0511401	0.0314487	-0.0187147	-0.00975878	0.0390053	0.0844248	0.0628811	-0.00555745	0.0887794	0.0648371	0.0216193	0.0488147	0.0236432	0.0218913	0.0342945	-0.0216906	0.104857	-0.0704566	0.084041	0.0935921	0.0611939	0.0931871	0.077535	0.00297647	0.0240981	0.0873339	-0.00810616
2010005H15Rik	0	-0.0142745	0.0744269	-0.0199119	-0.0690175	-0.0752427	0.0410387	0.0515146	-0.0532002	-0.0187724	-0.0616491	-0.0659333	0.0667163	0.0227771	-0.0108888	-0.013642	-0.0379359	-0.0477611	-0.00432319	0.0169791	-0.0286075	0.0401255	-0.0271134	0.0632987	-0.00509576	0.0134812	0.0861526	0.0026299	-0.0684292	0.00645347
2010011I20Rik	0	0.0378564	0.0133098	-0.0178774	-0.0674101	0.053986	0.0137751	-0.0648613	-0.0604344	-0.0979288	-0.0128124	-0.0549137	-0.0480406	-0.0593173	-0.0780394	-0.00443928	-0.0463269	-0.0356925	-0.0771965	0.122968	-0.0664885	-0.0897228	-0.0743391	-0.164902	-0.0561436	-0.0176622	-0.0601902	-0.0646828	-0.075183	-0.113862
2010012O05Rik	0	-0.07067	-0.116914	-0.174919	-0.104068	-0.0696475	0.00599183	-0.0898231	-0.117703	-0.166777	-0.0899273	-0.13185	-0.014093	-0.102312	-0.199124	-0.0795892	-0.129317	-0.149641	-0.150964	-0.191354	-0.0766263	-0.0781391	-0.129885	-0.165571	-0.24126	-0.0833252	-0.128094	-0.158125	-0.175325	-0.0976327
2010015L04Rik	0	-0.0463009	-0.15864	-0.0343508	-0.0730083	-0.0979755	-0.0827069	-0.05293	-0.130538	-0.100116	-0.0856542	-0.117399	-0.0369664	-0.0382612	-0.0643984	-0.0742854	-0.0890691	-0.0362847	0.0310082	-0.0841465	-0.143963	-0.189742	-0.117102	-0.102685	-0.0326026	-0.124749	-0.109822	-0.0983375	-0.0881158	-0.0455287
2010106E10Rik	0	0.0824408	0.078088	0.0565125	0.0192584	0.0167658	0.076476	0.0637946	0.0346047	0.064965	0.0531102	0.0736991	0.0663111	0.040232	0.0417533	0.105122	0.144895	0.0341386	0.141827	0.133328	0.0574594	0.158901	0.0289672	0.0917814	0.070387	0.154397	0.155831	0.197909	0.127094	0.0818499
2010106G01Rik	0	0.0424708	0.0751376	0.0409009	0.0592729	0.00656647	0.0373218	-0.0088647	0.0895039	0.0600716	0.0566345	-0.0181559	0.086959	0.0533142	0.053014	0.0581899	0.0365326	0.0799663	0.0389701	0.013405	0.0467366	0.132298	0.0426277	0.151332	0.0854707	0.0406148	0.0534381	0.0626675	0.0762676	-0.0156805
2010106G01Rik	0	0.158804	0.363853	0.265104	0.108998	-0.0478531	-0.100947	0.175237	0.32351	0.251085	0.414479	0.176978	0.275482	0.456501	0.332849	0.371462	0.437647	0.641069	0.840355	-0.35913	0.537364	0.819928	0.13743	0.946003	1.11569	1.01681	1.12144	0.881235	0.804083	0.531072
2010106G01Rik	0	0.0976897	0.0486677	-0.00921165	0.0288409	0.0492523	-0.0425809	0.0307636	-0.0328222	0.0384069	-0.00608206	0.00810087	0.0170864	0.0341148	-0.0244392	0.0419485	-0.0344696	-0.0410832	0.0222097	-0.196315	0.0494796	-0.0172342	0.0133235	0.00754897	0.0566461	0.0152655	0.0510846	0.0692413	0.0296437	0.0755726
2010107E04Rik	0	-0.116231	-0.16515	0.0762885	0.0620781	-0.113753	0.209939	-0.147907	-0.267988	-0.214933	-0.082241	0.0485522	-0.162311	-0.202832	-0.0474015	-0.16515	-0.324721	-0.26399	-0.216655	0.0620781	-0.350558	-0.283372	-0.175447	-0.143184	-0.372501	-0.292022	-0.540023	-0.212573	-0.45657	-0.067022
2010107G12Rik	0	0.0386818	-0.0597511	-0.0106734	-0.0181198	-0.012432	-0.0160635	-0.0599989	0.0171648	-0.0140965	-0.0251752	-0.0341865	-0.019863	-0.0706318	0.00243328	0.0039953	-0.0220443	-0.0364354	-0.0751785	0.307944	-0.128053	-0.027115	-0.01135	0.0245401	-0.0479032	-0.00448917	-0.0631012	-0.0600679	0.0332214	-0.0202228
2010107G12Rik	0	0.0760562	-0.0365289	-0.0562788	-0.0750962	0.052258	0.022494	0.0131827	-0.0233166	-0.000314742	-0.00276352	0.0603362	0.0303338	0.0699869	-0.0362473	0.0324608	0.0589826	0.0347506	-0.0437961	-0.094885	-0.00823211	-0.0187075	-0.0026241	0.0729134	-0.0781873	-0.0341618	-0.13067	0.0536044	-0.00408572	0.0881465
2010107G23Rik	0	-0.0450856	-0.0697399	-0.0209236	0.0211947	-0.0501079	0.00662658	-0.136211	-0.0448607	-0.0578659	-0.0843946	-0.0508255	-0.0978265	-0.0253461	0.0570711	-0.0586883	0.0228733	0.00285386	-0.081335	-0.0716564	-0.138277	-0.0433219	-0.0344503	-0.100474	0.0285575	-0.0414093	-0.106251	-0.0875303	-0.00366714	0.0560354
2010107H07Rik	0	-0.115515	-0.204503	-0.213319	-0.291626	0.0505183	-0.1224	-0.200128	-0.472025	-0.424125	-0.257938	-0.320067	-0.264509	-0.343418	-0.328156	-0.186863	-0.380025	-0.292441	-0.747257	-1.16533	-0.508524	-0.63252	-0.479619	-0.803926	-0.656207	-0.390125	-0.516442	-0.553651	-0.450517	-0.560136
2010109I03Rik	0	0.036703	-0.109011	-0.0809386	-0.067709	-0.083442	-0.17762	-0.0978356	-0.0229526	-0.0491271	-0.0790543	-0.0478544	-0.122098	-0.107459	-0.0671779	-0.0396545	-0.0496173	-0.0828974	-0.0755924	-0.0419123	-0.0914194	-0.119127	-0.108484	-0.130154	-0.0162858	-0.182129	-0.101919	-0.116946	-0.0762035	-0.0653109
2010109K11Rik	0	-0.0405826	0.00215272	0.0055218	0.0703843	-0.00581644	0.0169913	-0.0312798	-0.0369498	0.0271035	0.0141853	-0.0495842	-0.00828096	-0.0327552	0.0020703	0.0127706	-0.038264	0.0360995	0.0402991	0.043059	0.0498265	0.0443053	0.0566765	-0.0141401	-0.0201617	0.0955736	-0.0221752	0.020341	-0.00220081	-0.0506069
2010110P09Rik	0	-0.115194	0.0216194	-0.154996	0.0108359	-0.0654808	-0.0293932	-0.076456	-0.0263947	-0.0158234	-0.092204	-0.0126167	-0.0858417	-0.0978843	-0.0628388	-0.0756886	-0.0510003	-0.0371114	-0.0516202	0.00746466	-0.0840265	-0.00185594	-0.0229244	-0.00126779	-0.0395544	-0.120302	-0.0843774	-0.0528027	0.0262921	-0.0262852
2010111I01Rik	0	0.0255255	0.136872	0.0787254	-0.0199324	0.0422024	0.0650368	0.0726554	0.122385	0.122385	0.100037	0.31416	0.234753	0.256969	0.035219	0.502875	0.567868	0.424854	0.593838	0.0355964	0.860484	0.895269	0.718746	0.673155	0.502875	0.728763	0.593413	0.633395	0.628353	0.550001
2010204K13Rik	0	-0.0251179	0.0331097	0.0301802	0.0261036	0.0361809	-0.0277012	0.0988077	0.0765542	-0.00043104	0.0291577	-0.0379548	0.00529788	-0.0149017	0.0472934	0.0269922	-0.0737508	0.0267059	-0.0305351	-0.0247547	0.0604317	-0.00108608	-0.00247179	-0.00603898	0.0254653	-0.0661564	-0.0150784	-0.0139452	-0.011099	-0.0327077
2010204K13Rik	0	-0.0384988	0.06824	0.0301743	0.0455732	0.0402893	0.0899856	-0.00459554	0.0586149	0.155956	0.0702416	0.0447814	0.0253712	-0.0395307	0.0816826	0.0694291	0.033482	0.0755463	0.0553181	0.00931278	0.0529588	0.0316946	0.00581218	0.0968799	0.0416975	0.00284168	0.0167957	-0.0484363	0.0500575	0.018399
2010300C02Rik	0	-0.0231921	-0.0852566	0.00717967	0.0127993	-0.0481622	0.0313986	0.0649292	0.00853977	0.0654215	0.0344406	-0.0103357	-0.0474418	-0.0435897	0.0684925	0.0269306	-0.00691636	0.00168661	0.0383184	-0.0203818	-0.0266592	-0.0230132	0.034508	-0.014951	0.0163869	-0.0192112	-0.0827153	-0.0343268	-0.00104251	0.00688028
2010305A19Rik	0	-0.085821	-0.248829	-0.135622	-0.170168	-0.108798	-0.1025	-0.199379	-0.167646	-0.122333	-0.264904	-0.239543	-0.236855	-0.210565	-0.181803	-0.213317	-0.244261	-0.223569	-0.199299	-0.118882	-0.174277	-0.252681	-0.206161	-0.238394	-0.231651	-0.247217	-0.267993	-0.241935	-0.230032	-0.241099
2010305A19Rik	0	0.00848276	-0.00273805	-0.0111312	-0.0180157	0.0180846	-0.0371771	-0.0232279	-0.0684523	0.0359667	-0.00366788	-0.0435248	0.0108645	-0.0142978	0.0625811	0.0165792	-0.0596035	-0.00413058	-0.0104392	0.281282	0.0121319	0.00568452	-0.0369952	-0.0555609	0.0351153	0.00316957	-0.0601577	0.0294462	0.00961256	-0.0298292
2010317E24Rik	0	0.0194221	-0.0206524	-0.0836902	0.0144588	-0.0286716	0.0140492	-0.0158494	0.0205149	-0.0617082	-0.0727258	-0.0870074	0.0200003	-0.077503	-0.035742	-0.0249739	-0.0956235	-0.0734488	-0.108622	-0.0204206	-0.11897	-0.119415	-0.0203479	-0.0576993	-0.126646	-0.0479758	-0.0741191	-0.0565068	-0.0656624	-0.0962011
2010320M18Rik	0	-0.0447241	-0.0269127	-0.106183	-0.197497	0.129236	0.140111	-0.0704818	-0.165459	-0.0024938	-0.0240027	0.00641258	-0.10628	-0.187315	-0.104105	-0.163201	-0.13599	-0.187144	-0.198897	-0.459657	-0.324648	-0.275302	-0.323613	-0.226815	-0.336642	-0.267629	-0.306037	-0.379735	-0.313706	-0.205456
2010321M09Rik	0	0.0128323	0.0353984	-0.080732	0.0599067	-0.0511051	0.0220206	0.0392712	0.0812258	-0.0321207	-0.00366256	-0.0622867	-0.0316241	-0.00735034	0.068641	-0.101291	-0.178324	-0.168671	-0.0339061	-1.03889	-0.00291003	-0.101846	-0.0514076	-0.167082	-0.132493	-0.00623143	-0.0283884	-0.079827	-0.0235226	-0.153269
2010321M09Rik	0	-0.271573	0.0609019	-0.128648	0.00394665	-0.0117614	-0.0824358	0.108363	0.0247101	-0.052636	-0.0879704	0.00394665	-0.0744639	-0.126664	-0.0836054	-0.0418299	-0.145955	-0.148715	0.146727	-0.386956	-0.358386	-0.33908	-0.0962225	-0.0543733	-0.245793	-0.370042	-0.251315	-0.357302	-0.100133	-0.193532
2200002D01Rik	0	-0.0576469	-0.0381559	0.0492847	-0.0138314	-0.0446822	-0.0418728	-0.0426389	0.0313546	-0.0225195	-0.0498336	0.0121012	0.0182974	0.0183115	0.0277959	0.0186776	0.0638377	-0.0513962	-0.057502	-0.133541	-0.0670132	-0.0182483	-0.0149501	0.0734909	-0.0460398	-0.0782661	-0.0559832	-0.0521285	0.00902736	0.0455167
2200002J24Rik	0	0.0188235	-0.0690509	0.107101	-0.00224262	0.0153442	0.0297063	0.0719441	0.0148593	0.058288	-0.0208592	0.030047	0.0591183	0.0364291	0.0189848	0.0430231	0.0338206	0.033942	0.00767364	0.0094063	0.0828307	-0.00787922	0.0482324	0.0681363	-0.0109388	0.0263063	0.125661	0.0414608	-0.0156173	0.037442
2200002K05Rik	0	-0.047639	0.0847174	-0.0266911	-0.0733112	-0.111336	-0.0309309	0.0147112	-0.0310446	-0.00424805	-0.0717501	-0.106899	0.00779182	-0.033379	-0.0586067	-0.0893553	-0.0566741	-0.0596044	0.0894555	0.0210322	0.00787119	-0.0127776	-0.0356386	0.00310263	-0.0566066	-0.0586362	0.000904361	-0.0316051	-0.0557867	0.0163486
2210008F06Rik	0	-0.00538402	-0.0324652	-0.0447052	-0.0444469	-0.0500301	-0.154472	-0.0324947	-0.0454685	-0.111633	-0.053681	-0.0344279	-0.0410384	-0.119875	-0.0238401	-0.0242356	-0.0685426	-0.126126	-0.100076	-0.0833401	-0.101843	-0.0731788	-0.0924754	-0.0442142	-0.126633	-0.182962	-0.0891754	-0.0161266	-0.000155064	-0.049528
2210009G21Rik	0	0.064613	0.045549	0.0820197	0.0211155	0.0164052	0.0352501	0.0584179	0.0853442	0.0649441	-0.0250346	0.0343311	0.0799504	0.03384	-0.00522906	0.0490773	0.0727808	-0.0250901	0.0767933	0.257799	0.0616565	0.0742508	0.0345193	0.107635	0.0737993	0.139452	0.105362	0.0507009	0.199433	0.0912346
2210009G21Rik	0	-0.0350022	-0.0725656	0.0139834	0.0137708	-0.142752	-0.0512034	0.0158423	0.0376845	0.065949	-0.0118808	-0.026707	0.0502116	-0.0183612	-0.0542674	0.0378327	-0.0118964	-0.0380387	0.0012848	0.0355806	0.0851919	0.0205272	-0.0471923	-0.000445513	0.00293806	0.0461463	0.066464	0.0693234	-0.0247229	0.0211119
2210009G21Rik	0	-0.0028678	0.0325147	-0.0222915	0.0583375	0.029166	-0.00444046	0.0167519	0.0773258	0.0433861	0.0648464	0.0457723	-0.00314231	-0.0246586	0.050394	0.14715	0.0602136	0.0427458	0.0933936	0.798558	0.138843	0.163678	0.0614933	0.14643	-0.0376018	0.0938262	0.0910283	0.150697	0.0963016	0.0435225
2210010C04Rik	0	-0.0897302	0.0205596	-0.0414533	-0.0877727	-0.0314771	-0.0748621	0.053775	-0.100952	0.06167	-0.00472139	-0.00246367	-0.0329967	-0.0367422	-0.00104835	-0.0522972	-0.000685635	0.00523776	-0.0486059	-0.0249063	-0.118283	-0.0614289	-0.0869	-0.0275715	0.022075	0.0605161	-0.114158	-0.120207	-0.0157391	0.0030605
2210010C17Rik	0	-0.045394	-0.000724144	-0.0225455	-0.00022558	-0.00566164	-0.020863	0.010051	-0.0868761	-3.58e-05	-0.00115293	-0.0285574	-0.048387	-0.0521406	-0.0454975	-0.044525	0.0189633	-0.00104691	0.00134985	0.11046	-0.00662613	0.0479632	0.00731918	0.00455582	-0.0545836	-0.00866302	0.039171	-0.00842487	0.038348	-0.0118198
2210011C24Rik	0	-1.73e-05	-0.0502919	-0.0884688	-0.0512963	0.0186684	-0.0369127	-0.0628335	-0.131567	-0.0770454	-0.0969549	-0.126452	-0.0703323	-0.0514367	-0.136463	-0.114525	-0.175509	-0.10461	-0.116309	-0.118637	-0.191865	-0.175928	-0.177691	-0.112017	-0.121315	-0.11087	-0.138265	-0.119259	-0.104628	-0.106011
2210013O21Rik	0	-0.416144	-0.345752	-0.587157	-0.434284	-0.156032	-0.0949347	-0.400722	-0.436188	-0.256039	-0.21979	-0.460631	-0.434284	-0.369024	-0.323626	-0.416144	-0.370799	-0.350031	-0.188465	0.386875	-0.332352	-0.574139	-0.726693	-0.522947	-0.389701	-0.301382	-0.529358	-0.521122	-0.726024	-0.741665
2210015D19Rik	0	0.0290192	0.108472	0.0355337	-0.0125975	-0.0497021	0.0719662	-0.0223263	0.0106899	0.0281838	0.0338568	0.0934591	0.0486942	-0.0298909	0.0676575	0.0410427	-0.054446	-0.0980816	-0.169964	-0.364458	-0.100135	0.0442165	-0.0197936	-0.0586996	-0.0172459	0.0400969	0.0788882	-0.128398	-0.147789	-0.0966685
2210016F16Rik	0	-0.0132493	0.0485483	0.0286726	0.0545973	0.100133	0.0473275	0.0692492	0.00470266	0.0476979	0.0262542	0.0133656	0.0838976	-0.0180583	0.137359	0.00643278	0.0777155	0.0912276	0.0616376	-0.128253	-0.00290537	0.161605	-0.00621262	0.0158547	-0.0839508	-0.0279583	-0.0222048	-0.0758492	0.0291447	0.0262542
2210016L21Rik	0	-0.0161246	0.00886766	-0.0531318	-0.175165	-0.0778272	-0.0482997	-0.148888	-0.121771	-0.0742036	-0.00864185	0.0374771	-0.0764844	-0.157428	-0.12732	0.0488337	0.0564754	-0.100459	-0.0772625	0.672004	0.112792	-0.00142875	-0.0962255	-0.154344	-0.0404538	0.038139	0.0492484	0.0842025	0.0630082	-0.0585841
2210016L21Rik	0	0.020509	-0.0429965	-0.163306	0.0519256	-0.0278293	-0.0283855	-0.12046	0.0160314	-0.0400792	0.0718186	0.0554235	-0.080626	-0.0233317	-0.0551709	0.0530972	-0.0194799	-0.127187	0.0231206	0.698503	0.14201	0.0157182	-0.0408099	-0.0391891	0.00474503	0.0517424	0.0354913	0.178929	0.155345	-0.151676
2210018M11Rik	0	-0.309229	-0.177982	-0.45517	-0.491923	-0.274478	-0.261328	-0.496349	-0.679926	-0.566075	-0.622949	-0.478257	-0.696633	-0.777474	-0.721882	-1.07794	-1.15403	-1.22061	-0.76746	-0.108269	-1.17962	-1.23963	-1.29216	-0.744555	-0.861627	-1.03485	-1.1015	-1.06353	-0.90077	-1.11477
2210018M11Rik	0	0.0499263	0.018329	-0.0249688	-0.0332764	0.0351199	0.0064434	0.0135804	-0.0360089	0.00254027	-0.0675249	-0.0483225	-0.071708	-0.0355778	-0.0124025	-0.0196653	-0.107336	-0.101802	-0.0995879	-0.102082	-0.0817909	-0.0941696	-0.032934	-0.13323	-0.0633903	-0.124526	-0.157021	-0.133591	-0.120245	-0.104795
2210020M01Rik	0	0.0905276	0.0243634	0.114469	0.012448	0.0842923	0.102718	0.099487	0.159135	0.097121	0.159553	0.143848	0.0713454	0.146227	0.0614986	0.121775	0.110554	0.0610963	0.14018	0.167892	-0.000909344	0.00839992	0.0579245	0.0413478	0.0981501	0.066357	0.12217	0.123058	0.0697499	0.157918
2210021J22Rik	0	-0.130917	-0.15523	-0.148689	-0.0986444	-0.00869422	-0.138839	-0.114322	-0.161612	-0.112116	-0.103376	-0.0306158	-0.0976884	-0.0671059	-0.0936203	-0.0911424	-0.218641	-0.130578	-0.232943	0.12702	-0.0888475	-0.096483	-0.176866	-0.218174	-0.154791	-0.153603	-0.142182	-0.137348	-0.176541	-0.0842569
2210021J22Rik	0	-0.0513111	-0.16032	-0.109757	-0.148573	0.0353588	-0.0334954	-0.0805745	-0.180927	-0.256716	-0.12292	-0.0509675	-0.108702	-0.164919	-0.153385	-0.202544	-0.157216	-0.0917984	-0.397414	-0.453881	-0.216795	-0.263654	-0.156162	-0.285808	-0.201232	-0.160969	-0.248589	-0.149587	-0.230513	-0.216181
2210404J11Rik	0	-0.0539723	0.0229632	0.085941	0.0744957	0.091668	0.0679836	0.0742021	0.0973393	0.089539	0.0740375	0.220418	0.049646	0.193015	0.165395	0.227208	0.217577	0.141593	0.250144	-0.201216	0.301733	0.296867	0.107353	0.0883281	0.297316	0.190637	0.217135	0.382141	0.237871	0.301274
2210404J11Rik	0	0.116274	-0.142366	-0.243214	-0.241162	0.083161	-0.00135142	-0.0834591	-0.210273	-0.136658	0.23678	0.133677	0.0596817	0.111673	-0.104268	0.101349	0.100875	0.148426	0.427133	0.00789352	0.183907	0.251273	0.00660757	-0.0190319	0.353478	0.364612	0.227393	0.378195	0.230364	0.387742
2210404J11Rik	0	0.293051	-0.0520263	-0.0192109	0.122718	0.194183	0.265596	0.0668572	-0.193208	-0.0148745	0.122198	0.280209	0.165053	0.125954	-0.0142141	0.173035	0.219002	0.278982	0.173035	-0.383499	0.367296	0.227362	0.290475	0.142153	0.262331	0.357466	0.409285	0.482992	0.332609	0.278488
2210404O07Rik	0	0.149597	0.0564245	0.0152181	-0.0563456	0.0798698	0.13601	0.0206223	0.0610166	0.0297657	0.102168	0.181888	0.126724	0.133032	0.0736219	0.16034	0.112419	0.138577	-0.159551	-0.191463	0.162768	0.207813	0.00809833	-0.147826	0.0176282	0.133693	0.128737	0.24032	0.213019	0.00960647
2210407C18Rik	0	-0.0405032	-0.0118204	-0.0321637	-0.0265272	-0.0310645	-0.0415775	-0.0561262	-0.00752535	-0.06349	-0.0787937	-0.108956	-0.0844655	-0.0715501	-0.065634	0.000259924	-0.0623744	-0.0566727	0.0492037	-0.0749789	0.0443461	-0.0709278	0.016986	-0.0875053	-0.0330001	0.053194	0.029235	0.0264109	-0.0370688	-0.0292496
2210408F21Rik	0	-0.0708389	0.114446	-0.00893749	-0.0205734	-0.0288519	0.106217	0.0238467	0.0226336	0.0853978	0.140081	0.113048	0.125764	0.0555636	0.0281937	0.0266242	0.0316275	0.0945445	-0.0656711	0.118415	-0.0997407	-0.111675	-0.175953	-0.117274	-0.0542006	-0.158598	-0.0981508	-0.135981	-0.0549027	-0.127065
2210414B05Rik	0	0.0455542	-0.0417146	0.043058	0.000220402	-0.00723444	-0.083183	-0.0221978	0.0120665	-0.0731222	0.00274703	-0.0227612	0.0956582	0.00360236	0.0245798	-0.00295853	-0.0381526	-0.0241267	-0.0156387	0.0250814	-0.0605022	0.0297001	-0.0507771	-0.000837427	0.0242323	-0.0190418	-0.114481	0.0128978	-0.0377847	0.0123311
2210415F13Rik	0	-0.0327119	0.0115745	-0.0608964	-0.0581626	-0.0827966	-0.0295227	-0.0363542	-0.0423361	-0.0176167	0.00595607	-0.0948129	-0.0306319	-0.119917	-0.0756627	-0.0328228	-0.012833	-0.00574749	-0.004162	-0.0420159	-0.0147496	-0.064588	-0.0504067	-0.055696	-0.042541	0.01023	-0.0280563	0.012192	-0.0213149	-0.0525304
2300002M23Rik	0	0.00819185	0.0510486	0.00764004	-0.0611646	-0.0302241	-0.0329885	-0.0567487	-0.0230979	-0.0638341	-0.0194286	-0.0867373	0.00461502	0.00226329	-0.0270887	0.00254561	-0.112501	0.0357509	0.0238704	-0.0488829	0.0813159	0.0320853	-0.0704777	0.00895874	0.0875296	-0.0456148	0.0196533	0.000337881	0.0430926	0.00515022
2300005B03Rik	0	-0.0217591	-0.0390602	0.0424308	0.0298005	0.0465567	0.0393176	0.00094403	0.0387506	0.000236217	0.0112878	0.0571206	0.00713639	-0.0489813	0.0331144	0.0402312	0.111337	0.0437088	0.0318873	0.126763	0.0454044	0.0510016	0.0168297	-0.00149828	0.0193597	0.0599496	0.074765	-0.00591613	0.148596	0.0155653
2300009A05Rik	0	-0.283425	-0.258811	-0.512862	-0.120499	-0.254384	0.2082	-0.0868202	-0.405607	-0.358843	-0.24811	-0.26004	-0.218035	-0.517609	-0.355948	-0.5014	-0.529694	-0.41757	-0.892121	-0.0530935	-0.962964	-1.03498	-0.796812	-0.885541	-0.685147	-0.787109	-0.795555	-0.880403	-0.806825	-0.699197
2310001A20Rik	0	0.0183726	-0.0416343	-0.022187	-0.333729	-0.276172	0.00409732	-0.175843	-0.227077	-0.221134	-0.169366	-0.11892	-0.031042	-0.0893189	-0.196622	0.0153596	0.135137	0.287242	0.402154	0.133748	0.144077	0.362697	0.463416	0.362255	0.192926	0.2686	0.388358	0.291217	0.150647	0.266568
2310001H17Rik	0	-0.302789	-0.423075	-0.336269	-0.364754	-0.204203	-0.0665529	-0.449903	-0.446916	-0.415628	-0.171941	-0.194267	-0.245552	-0.396527	-0.280489	-0.313932	-0.336837	-0.241019	-0.240665	-0.355278	-0.127278	-0.299935	-0.113013	-0.324172	-0.317873	-0.248731	-0.238474	-0.122261	-0.412086	-0.0287403
2310001K24Rik	0	0.0194086	0.0425991	0.0526737	0.0425378	0.020992	-0.0110632	0.0389994	0.0378695	0.0741678	0.0510718	0.0144236	0.0452877	0.00300862	-0.0195388	0.03743	0.0519269	0.0314018	-0.0196439	0.119795	0.0515597	0.160429	0.0588925	0.0557555	0.0751915	-0.0284424	0.0793289	0.00675409	0.0777202	0.0361044
2310002J15Rik	0	-0.0230253	0.00833596	-0.0407128	0.0189064	-0.0460969	-0.0152325	0.0635871	-0.0637769	0.00536648	-0.055633	0.00900467	0.00329999	-0.0820819	-0.0128293	-0.0473528	-0.0465403	-0.0132661	-0.0698818	-0.0109766	-0.00141608	-0.0473213	-0.03229	-0.0442285	-0.0220688	-0.0388294	-0.0110434	-0.00845308	-0.0255035	0.0567364
2310002L09Rik	0	-0.0761979	0.0653779	0.011582	0.0297607	0.0166079	0.0609327	0.00639109	0.0988971	-0.00344504	0.0324688	0.0269415	-0.000632843	0.0463157	0.0255524	-0.00898995	0.0508867	0.116538	0.0118422	0.10802	0.0969503	0.00981977	0.0490483	-0.0113834	0.0147934	0.0474858	0.123533	0.036196	0.0846389	0.0431504
2310002L09Rik	0	-0.026953	-0.0370567	0.00829264	0.0157083	-0.00294908	-0.0222282	0.0492136	-0.000941652	0.0335504	0.0308137	-0.0553605	-0.0180256	0.0643612	-0.0378649	0.0144908	-0.0375072	0.0257792	-0.0897295	0.0742069	0.0270817	0.0397526	-0.00107203	0.0304386	0.0137397	0.0493689	-0.00474671	0.026883	0.0494623	-0.0303091
2310002L13Rik	0	0.000820377	0.0435534	-0.0819681	0.0221371	0.0311968	0.0534047	0.00581678	0.0246178	-0.0132797	-0.0398693	0.0777828	0.0150565	0.000331709	0.04083	-0.000144944	0.0339474	0.0612565	-0.0230141	-0.0489072	0.0520002	0.0457794	0.0358179	0.0614529	-0.0017052	0.07315	0.0654941	0.0420981	0.0126125	-0.00902644
2310003C23Rik	0	0.0133606	0.0133606	0.0285677	0.0903635	0.0512666	-0.0125336	-0.0637911	-0.0123935	0.038351	-0.0313974	0.0928969	0.0434019	0.00177077	0.0710404	0.0398312	0.0652246	-0.0601073	-0.264986	-0.727081	-0.023859	-0.0115583	-0.099032	-0.111016	-0.0769826	-0.056961	-0.0846072	-0.107609	-0.17951	-0.186491
2310003C23Rik	0	0.0633809	-0.0491951	0.0660806	0.236906	0.075449	0.0146392	-0.0303076	0.0641379	0.0616665	-0.0566552	-0.0153171	-0.0286532	0.112656	0.182584	-0.00292879	0.0262637	-0.0286532	0.0420063	0.251429	0.0204703	0.143475	0.14816	-0.165979	-0.0416217	0.0641379	0.0349781	0.152991	0.133953	-0.00560754
2310003F16Rik	0	-0.436467	0.1441	0.0263519	-0.302528	-0.125847	0.113923	-0.0932288	-0.161382	0.0143099	-0.0279168	-0.0203189	0.0509739	0.0657284	0.180707	0.0375853	-0.00376495	-0.147218	-0.211223	0.713061	-0.0864772	-0.28786	-0.0984332	-0.22959	-0.28786	-0.324555	-0.227207	-0.386811	-0.214787	-0.337947
2310003H01Rik	0	0.124954	0.0838874	0.118064	0.185846	0.230093	-0.0198647	-0.00973137	0.0723529	0.229656	-0.113158	-0.19369	-0.145387	0.0677876	0.196844	-0.327299	-0.238052	-0.360209	-0.113434	1.22756	-0.235288	-0.0519948	-0.203773	-0.144775	-0.133838	-0.181557	-0.221386	-0.288685	-0.19369	-0.206143
2310003L06Rik	0	0.0234489	0.0159577	-0.0387479	0.0754143	0.0237528	0.117484	0.0250058	0.164037	0.00953376	0.0603716	0.106919	0.115921	0.0684698	-0.0427196	-0.0425068	0.0111583	0.0194881	-0.0359168	0.0149477	0.0633967	0.0335494	0.0182816	0.0119074	-0.00730023	-0.0230509	0.0395622	0.00412858	-0.00520116	0.0662283
2310004I24Rik	0	0.0502228	0.0309743	-0.0117252	-0.0785803	0.038155	0.221186	-0.0916182	-0.0876397	-0.0291951	0.0285058	0.0484783	-0.088274	-0.0171693	-0.0158779	-0.0301591	0.0281338	0.0810879	-0.257382	-0.0352331	0.0325662	0.0139256	-0.098432	-0.0762226	-0.205596	-0.0747866	-0.108173	-0.069976	-0.0925152	-0.119655
2310005G13Rik	0	0.00263452	-0.0380977	0.0644051	0.0325215	0.0291409	-0.0186734	0.0825325	0.0652624	-0.0281364	0.0345861	-0.0287239	0.0866769	-0.0496638	-0.012221	-0.0208702	-0.0554732	0.0271103	0.0554899	0.174188	0.0562615	0.0113226	-0.0527725	0.12992	-0.0400093	-0.0462167	0.0101245	0.0371529	0.0450615	-0.0424117
2310006M14Rik	0	0.00573964	-0.00181605	-0.00374715	0.0261516	-0.0103595	-0.0107085	-0.0572972	-0.0382997	-0.031334	0.0420912	-0.00446613	-0.0566796	0.00386209	-0.0258022	-0.00383679	-0.00795851	0.0354461	0.0232578	0.0183431	0.0220056	0.0395825	-0.0219712	-0.0243695	-0.0161105	-0.00304035	0.054991	0.0641065	-0.0194946	-0.0336486
2310007B03Rik	0	-0.0140572	0.0882732	0.133834	0.0377249	0.0373947	0.0583607	0.0404917	-0.0245516	-0.00168118	-0.0129224	0.0360422	0.0441148	0.0563863	0.0449278	0.0550769	0.123722	-0.0060944	0.0457965	0.284943	0.0737714	0.0646893	0.0366484	0.0700664	0.0513989	0.0270417	0.0475391	0.0644839	0.0637703	0.00573378
2310007L24Rik	0	-0.0621232	-0.0758452	-0.0791648	0.044961	-0.040782	-0.0382912	-0.0227216	-0.0679483	-0.0396842	0.010765	0.0364056	-0.0747376	-0.0214439	0.0359526	0.0184557	0.0249876	-0.0119583	0.019669	-0.00945428	-0.0693505	-0.123258	-0.032999	-0.0367798	0.06959	0.0196445	-0.0179609	0.0643824	-0.0250038	-0.0173371
2310008H04Rik	0	-0.0733764	0.0114021	-0.101547	-0.0147264	-0.058414	-0.0177479	0.0225334	-0.00862998	-0.00762785	-0.0332695	0.0182226	-0.02603	-0.0849235	-0.0757965	-0.0415	-0.0392948	-0.0382726	-0.0295628	-0.246092	-0.0265565	-0.0158593	-0.0630269	-0.11304	0.0354198	0.01722	-0.0438997	0.010031	-0.0918623	-0.0169008
2310008H04Rik	0	0.015194	-0.0982828	-0.0461306	-0.125034	-0.13356	0.025914	0.145659	0.0720041	-0.0733986	0.119071	0	0.0773583	-0.0968391	-0.0701772	0.0072269	-0.0568253	0.167925	0.0242459	-0.157388	-0.047481	0.0181025	0.0693205	0.025914	-0.0361093	-0.12474	-0.0297856	-0.0157447	0.0365138	0.0990417
2310008H09Rik	0	0.0352218	-0.0755537	-0.0641566	-0.0872541	-0.0658915	0.0117343	-0.0326226	-0.114152	-0.08641	-0.0216717	-0.0551873	0.0483713	-0.00689047	-0.0158886	-0.0180518	-0.0490311	-0.0607247	-0.0965672	-0.163037	0.0341154	0.0497453	0.00876854	-0.0280583	-0.029987	0.044356	-0.00421944	-0.0428646	-0.00622509	0.0515818
2310008H09Rik	0	-0.0812809	-0.0195567	-0.0647697	0.176103	0.0776776	-0.0213252	-0.0995061	-0.0902966	-0.0541587	0.0063021	-0.00427809	-0.0191037	-0.0862821	-0.0176152	0.00486301	0.0771436	-0.0661898	-0.0406029	0.116451	0.132681	0.0194795	0.0302591	-0.0553106	-0.139291	-0.0139459	-0.0456811	-0.0262974	-0.0835766	0.0974198
2310009A05Rik	0	-0.0146387	0.00626214	-0.147124	-0.26929	0.0221219	0.214266	-0.0131537	-0.25214	-0.2901	0.0177477	-0.0993543	-0.0529278	-0.207662	-0.196491	-0.106033	-0.238965	-0.322773	-0.420337	-0.471788	-0.361457	-0.48985	-0.200906	-0.386166	-0.479824	-0.429066	-0.48985	-0.459255	-0.660435	-0.535467
2310009B15Rik	0	0.178044	0.109058	0.073552	0.0858893	0.105627	0.126416	0.0799758	-0.0497818	-0.0597284	0.026243	0.114748	-0.0194423	-0.0146809	0.026963	0.170709	-0.0405462	-0.0770967	-0.250363	-0.0711947	-0.354352	-0.235596	-0.278123	-0.30136	-0.194238	-0.0327153	-0.0222316	-0.184678	-0.127009	-0.14181
2310010M20Rik	0	0.0271521	-0.0441877	-0.0627365	-0.0115513	0.0105458	0.0101341	0.0107432	0.0156166	0.0312063	0.0151416	-0.018726	-0.000350781	-0.0113763	0.0057129	0.00873262	0.0578848	-0.00429669	-0.0522602	0.01022	-0.00471865	-0.0294207	0.00666193	0.0149865	-0.0431898	-0.0222075	-0.029913	-0.0382753	-0.00308342	0.012371
2310011J03Rik	0	0.161319	0.102163	0.152346	-0.013284	0.123098	0.0270229	0.123731	0.0390766	0.0741554	0.0318652	0.0473227	0.0909053	0.0942206	0.168072	-0.00828194	-0.0998629	0.0658754	-0.186292	0.00101745	-0.258094	-0.136585	-0.0358458	-0.194436	-0.197124	-0.0716705	-0.103992	-0.119617	-0.140393	-0.20064
2310014F06Rik	0	0.0156799	0.00208704	0.0296847	0.0940544	-0.013038	0.09438	-0.00385879	0.108612	0.0316209	0.0756454	0.0145862	0.047248	0.0316476	0.00913293	0.0496576	0.0306935	0.0686319	0.0172998	0.0586241	0.0912638	0.1098	0.0256255	0.00510809	0.0103141	0.0329182	0.0875571	0.03999	0.0196359	0.0585852
2310014L17Rik	0	-0.00547275	-0.0398956	-0.0340103	-0.0199185	-0.0161261	-0.0362529	-0.0761776	-0.0405066	-0.0269969	-0.11483	-0.0397602	-0.0795505	-0.0547106	0.067299	0.030522	-0.0663758	-0.0386093	-0.0419479	0.0501183	-0.035316	-0.0789017	-0.0203224	-0.0481396	-0.0543998	0.00334478	0.0768961	0.00257742	-0.0280966	-0.0284306
2310014L17Rik	0	-0.0412317	-0.116304	-0.0243047	-0.00742963	-0.07591	-0.0756783	-0.0937168	-0.0538215	-0.0461355	-0.0541057	-0.0720771	-0.0768123	0.0183551	-0.0342829	-0.0286888	-0.0309856	0.0171018	0.0369139	-0.0095971	-0.00143494	0.0171018	-0.0936088	0.0123304	0.0223901	0.0232124	0.0262343	0.0568074	0.0935188	0.0525404
2310014L17Rik	0	-0.00799622	0.0760992	0.0567138	-0.0310163	0.0116097	-0.0144489	0.0585651	-0.00906172	0.106222	-0.000290447	0.0666395	0.0653044	0.0143019	0.0319605	0.0379215	0.0632886	0.00427411	0.0146013	0.0451493	0.0397548	-0.00190005	0.0533047	0.027828	0.0296368	0.0479312	0.0487877	-0.0235846	0.0357644	-0.0115971
2310015B20Rik	0	-0.00885957	0.00768435	0.0828587	-0.0124695	-0.00199745	-0.0527804	0.0418858	-0.00342162	-0.011466	0.0167284	-0.00358938	0.0563776	-0.00129371	0.0314187	-0.0659018	-0.058997	0.018957	0.0294258	0.0112972	-0.00748893	-0.0230037	0.0243797	0.00367772	0.0290787	0.0382225	0.0507025	0.00615381	0.00356267	0.00154609
2310015D24Rik	0	0.0194238	0.0191255	0.0425584	0.0109171	-0.00232368	0.014641	-0.00443648	0.012428	0.0190635	0.0147557	0.0126257	0.0206439	-0.0091628	0.0397866	0.00807951	-0.0132368	-0.0524814	0.0629445	-0.0328158	-0.022088	-0.0344852	0.0641675	0.0428365	0.0719461	-0.00957096	-0.00444763	0.0134809	-0.00182994	0.0602558
2310016M24Rik	0	0.0645347	0.150596	0.029263	-0.075051	0.345441	0.130859	0.0305967	-0.0229432	-0.0161592	0.0634122	0	-0.0503173	-0.124282	0.0808885	-0.0182069	-0.0658426	-0.265143	-0.579031	-0.202208	-0.298543	-0.330843	-0.297584	-0.475249	-0.251214	-0.157224	-0.354719	-0.370917	-0.598592	-0.431964
2310021P13Rik	0	0.0980402	0.14258	0.0754606	0.0293168	0.0974146	0.116006	0.118758	0.0640983	0.0493956	0.0452518	0.147979	0.0664065	0.096248	0.0350743	-0.0533237	-0.00121032	-0.0544649	-0.108281	-0.581365	0.0690558	-0.0463286	0.0680338	-0.0180846	0.0132541	0.100653	0.040769	0.166444	0.123361	0.0195144
2310022A10Rik	0	0.0792522	-0.252629	-0.283021	-0.151875	0.0945512	-0.00302235	-0.279843	-0.312308	-0.317469	-0.236834	-0.242986	-0.284546	-0.292473	-0.299982	-0.437746	-0.29807	-0.34203	-0.497737	-0.560362	-0.282852	-0.369898	-0.427895	-0.516322	-0.439389	-0.431843	-0.38603	-0.398964	-0.445164	-0.361941
2310022A10Rik	0	-0.0142221	-0.0750831	-0.159157	-0.0408158	0.0200736	0.00769094	-0.0900636	-0.0965992	-0.100789	-0.0815341	-0.0713171	-0.134674	-0.120492	-0.117818	-0.214268	-0.160924	-0.146409	-0.181984	-0.329013	-0.206704	-0.163433	-0.133102	-0.167305	-0.129699	-0.171673	-0.18292	-0.222696	-0.153829	-0.0414308
2310022A10Rik	0	-0.446077	-1.12807	-1.12893	-1.17457	-0.0779656	-0.238008	-1.09139	-1.1475	-0.969177	-0.904824	-0.954425	-1.18635	-1.26003	-0.851696	-1.42671	-1.32047	-1.44967	-1.19785	-0.747138	-1.45186	-1.41235	-1.31128	-1.11167	-1.5321	-1.56643	-1.53348	-1.7166	-1.52625	-1.39281
2310022B05Rik	0	-0.0964104	-0.000864542	0.141948	0.0292833	-0.0600485	-0.0619361	0.0965742	0.177546	0.184716	0.0346191	0.00498849	0.00253048	0.181878	0.0921963	-0.0629707	-0.148224	-0.0917836	0.462717	0.20086	0.0276878	0.159466	0.0163818	0.418351	0.120194	-0.113039	-0.180647	-0.123906	-0.0398533	-0.106629
2310028H24Rik	0	-0.00180874	0.0150235	0.174425	0.040162	0.00364836	0.00445437	0.0820286	0.0127981	0.0370476	0.0642006	0.0773008	0.139135	0.120359	0.131782	0.14777	0.135602	0.192853	0.0848734	-0.254677	0.0284265	0.10681	0.083706	0.0584963	0.0914259	0.00566489	0.0659243	0.0825869	0.114223	0.0514536
2310030G06Rik	0	-0.0267247	-0.088645	0.0115546	0.0433263	-0.0183516	-0.034372	-0.0185987	-0.0110778	-0.0479113	-0.0550419	0.00196982	0.0241359	0.0566658	-0.00915317	0.0164341	-0.0247893	-0.0035967	-0.0286625	0.0480998	0.00497475	0.102788	0.0265843	-0.0231174	-0.00562706	0.0899299	0.00649945	0.0239214	0.0625524	-0.0409313
2310033E01Rik	0	-0.0155953	0.0676589	0.0181704	-0.0253191	0.0013168	-0.0386963	0.0383329	-0.054272	-0.00199177	-0.0278669	0.0224232	-0.036996	-0.0328012	0.0159185	0.00741982	0.0301512	-0.0402666	-0.0414351	0.0260672	-0.0193823	-0.00267168	-0.0392424	-0.0397261	-0.00942529	-0.0427997	-0.0313407	-0.025983	-0.00110479	-0.0344516
2310033E01Rik	0	-0.0636297	-0.00262745	-0.0189264	0.01747	-0.0671643	-0.143061	-0.0848201	-0.0767397	-0.0645815	-0.0875718	-0.0264289	-0.0182631	-0.0194651	-0.11486	0.00206487	-0.0856126	-0.0346124	0.0102861	0.383284	-0.00640267	0.0270859	-0.034933	0.046059	0.000843767	0.019612	-0.00911438	-0.0191876	0.0339497	0.00418211
2310033P09Rik	0	0.0287921	0.0270741	0.226058	0.0588031	0.0482678	0.0826621	0.0666008	0.156869	0.164279	0.075086	0.120677	0.0967138	0.220258	0.306488	0.15535	0.0653699	0.123973	0.0849709	0.251147	0.158208	0.116667	0.0715853	0.128981	0.0178229	-0.0152412	0.0337474	0.140631	0.0315933	0.0406144
2310033P09Rik	0	-0.0159066	0.282966	0.459002	0.400138	-0.0168927	0.0772197	0.13035	0.281871	0.323341	-0.0351083	0.0363048	0.0835006	0.218176	0.215633	0.00543548	-0.0136767	-0.0655766	0.178872	2.51131	0.184059	0.0666899	-0.00725749	-0.0311281	0.229849	0.143625	0.018143	0.122623	0.247279	0.0412394
2310034C09Rik	0	0.0306549	0.0244629	-0.0375548	-0.0714664	-0.0465019	-0.0445792	-0.0173617	0.0214075	-0.097273	0.0591507	-0.0639637	-0.0541059	-0.0775331	0.000599345	-0.0152045	0.00695811	-0.0365605	0.0508572	-0.0123111	-0.0103138	0.00635343	-0.0111666	-0.0337902	0.0075827	0.00958739	0.0811317	0.121924	-0.0226394	0.074028
2310034G01Rik	0	0.0314878	0.0546884	0.066177	0.121491	0.126135	0.134809	0.0519788	0.0567008	0.0980139	0.144151	0.141772	0.0615513	0.0452157	0.122525	0.0618915	0.0742838	0.125839	0.100707	0.0918919	0.124651	0.122351	0.0788873	0.174307	-0.0238736	0.0465331	0.108142	0.107294	0.0254295	0.0841527
2310035C23Rik	0	-0.0682015	-0.0474102	0.00183337	0.0336163	-0.00238003	-0.080127	-0.0866866	-0.0420643	-0.047147	-0.0312082	-0.0450029	-0.0466545	0.0145762	0.0126879	0.0318982	-0.0226241	-0.0489417	-0.0340674	0.0329813	0.0197502	-0.0343445	-0.0163839	-0.0521993	-0.00621083	-0.069063	-0.0222074	-0.0664882	-0.00430403	-0.0895086
2310035C23Rik	0	-0.0240604	-0.043893	0.0166437	-0.010287	-0.00417754	0.0128497	0.0291912	0.0233956	0.0479925	-0.00952808	-0.0203889	-0.0397266	0.0573347	0.0466103	0.0366194	0.0413824	0.0780277	0.0381954	0.290709	0.0224106	-0.0202791	-0.0458824	0.0306503	0.0276485	-0.0252823	0.0659869	0.0729417	0.00126184	-0.0149772
2310035C23Rik	0	-0.0176162	-0.0163398	0.0209331	-0.17759	-0.106332	-0.0787833	-0.0552801	0.0612303	-0.121358	-0.113987	-0.0614361	-0.0915054	-0.000150858	-0.0861447	-0.0487879	0.0517276	-0.0473641	0.139561	-0.1911	0.235644	0.198346	0.140631	0.127779	0.0671594	0.220198	0.224788	0.201416	0.137969	0.0626087
2310035K24Rik	0	-0.141393	-0.434239	-0.730461	-0.88967	-0.00487669	-0.216427	-0.557792	-0.839012	-0.772188	-0.496473	-0.50681	-0.690641	-0.829223	-0.8662	-0.727378	-0.84916	-0.890303	-0.607387	0.219883	-0.65652	-0.655034	-0.812736	-0.77408	-0.825367	-0.797451	-0.952308	-0.948106	-0.883559	-0.811757
2310036O22Rik	0	0.138622	0.36321	0.321117	0.409717	0.314452	0.170042	0.324979	0.143621	0.338044	0.20517	0.242423	0.322865	0.411997	0.434929	0.329261	0.274784	0.207025	0.114885	-0.459497	0.476619	0.414147	0.0399024	0.00319319	0.208783	0.348777	0.221643	0.308175	0.291726	0.188483
2310039H08Rik	0	0.0622534	0.168493	0.16647	0.13873	0.241414	0.165711	0.0941722	-0.0396079	0.060579	-0.00688017	0.0237907	0.00976983	0.00915989	-0.0249102	-0.0282655	-0.128249	-0.178947	-0.199321	0.865888	-0.20167	-0.173461	-0.0477373	-0.137957	-0.253165	-0.319457	-0.244976	-0.262603	-0.260172	-0.0995785
2310040G24Rik	0	-0.0387555	-0.0524219	-0.0899813	-0.108269	-0.0673972	-0.0789347	-0.0711674	-0.135351	-0.114889	-0.124008	-0.0689412	-0.0663686	-0.0761257	-0.064788	-0.108607	-0.134189	-0.135924	-0.0850571	-0.285259	-0.0145011	-0.141809	-0.0723824	-0.109507	-0.137084	-0.103921	-0.00526303	-0.126317	-0.136985	-0.129821
2310040G24Rik	0	-0.0544918	-0.101989	-0.0299245	-0.107186	-0.072788	-0.0865548	-0.110129	-0.137688	-0.114823	-0.0598039	-0.0445743	-0.0595033	-0.0724115	-0.14468	-0.148362	-0.0536608	-0.0587125	-0.153627	-0.158471	-0.148131	-0.082586	-0.14832	-0.101728	0.00223685	-0.157244	-0.0973473	-0.0776265	-0.081473	-0.15094
2310042D19Rik	0	0.0300928	0.0680179	0.0349499	-0.0390717	-0.114666	0.0440126	0.0327703	0.0186173	-0.0495654	-0.0211399	0.00749841	0.0289708	0.0709278	-0.0150736	0.101969	0.0543303	0.0497721	-0.0391162	-0.0585532	0.0154241	0.0223559	-0.0266136	0.0196115	0.0234573	0.0173831	-0.0187336	0.032945	0.000614269	0.0420226
2310042E22Rik	0	-0.095457	-0.01511	-0.0417128	-0.0562669	-0.0699152	-0.0666079	-0.035472	-0.0103972	-0.0762129	0.00192456	-0.11233	-0.0568805	-0.101321	-0.0535159	-0.0518145	-0.0326704	-0.0244732	-0.0718997	0.0919667	-0.0778802	-0.0793792	-0.0191883	-0.0147343	-0.0623033	-0.0046272	-0.0381749	-0.118871	-0.0359585	-0.0247406
2310044G17Rik	0	0.176425	-0.588111	-0.96786	-0.711577	-0.0926337	-0.389006	-0.77421	-1.00471	-0.763069	-0.547886	-0.667427	-0.907347	-1.05953	-0.791077	-0.940917	-1.08431	-1.05241	-0.679082	-0.330902	-1.06697	-1.02632	-1.08247	-0.991913	-0.975597	-1.06571	-0.984661	-1.1199	-1.04394	-0.794667
2310045N01Rik	0	0.053469	0.210988	-0.00123958	-0.0557605	0.199386	0.127358	-0.0246924	-0.0156339	0.0310855	0.0395987	0.111855	0.0592363	-0.0078954	0.0749717	0.0361626	0.0465787	0.0834279	-0.109897	0.0760504	-0.0402093	0.0423229	-0.00342713	-0.0857444	-0.0329666	0.135134	-0.0301639	0.0318342	0.0156654	0.0279753
2310046A06Rik	0	-0.000985275	0.044676	0.135952	0.0318573	0.0790594	0.0907747	0.101749	0.0971429	0.16621	0.0355811	0.114235	0.0872314	0.068029	-0.0144547	0.0417942	0.0677642	0.113059	0.0478346	-0.0183271	-0.0323965	0.0244339	0.0564441	0.0844857	0.015298	-0.102253	-0.0145953	-0.00133762	0.0558477	0.108087
2310046O06Rik	0	-0.0258242	-0.177405	-0.0697398	-0.153251	-0.0140045	-0.0617175	-0.0934975	-0.154547	-0.152824	-0.15523	-0.190422	-0.19333	-0.165699	-0.130546	-0.310645	-0.318408	-0.334215	-0.434178	-0.255161	-0.358927	-0.369188	-0.273913	-0.211804	-0.265958	-0.306943	-0.322827	-0.403703	-0.44524	-0.334655
2310047B19Rik	0	-0.0444207	-0.139776	-0.186891	-0.166775	-0.0407984	-0.0223364	-0.191971	-0.150811	-0.171785	-0.146318	-0.111771	-0.168698	-0.193375	-0.165428	-0.25372	-0.264978	-0.3505	-0.283339	-0.16327	-0.383061	-0.357109	-0.304326	-0.307032	-0.3338	-0.397466	-0.39356	-0.312069	-0.273747	-0.441926
2310047B19Rik	0	-0.0918554	-0.138801	-0.123513	-0.187426	-0.0537917	-0.040073	-0.153738	-0.191782	-0.150745	-0.0702162	-0.165919	-0.161941	-0.191646	-0.175155	-0.287636	-0.213888	-0.263073	-0.342113	0.0251371	-0.164614	-0.234059	-0.232566	-0.233287	-0.251951	-0.299702	-0.303546	-0.270303	-0.239451	-0.259633
2310047D07Rik	0	0.0275948	-0.00862551	-0.0236417	0.0315935	-0.0235796	0.0076133	0.00382971	-0.031264	-0.0190363	-0.00986432	-0.00946953	0.0252145	-0.00711178	-0.015192	-0.021162	0.0408895	-0.0228882	0.00404283	0.0303791	-0.000505591	0.0370511	-0.0177012	0.0236973	0.0265566	0.0225568	0.0507026	0.0328439	-0.0250083	-0.0392651
2310047M10Rik	0	-0.189186	-0.108373	0.255585	-0.144076	-0.200923	-0.316225	-0.218842	-0.102062	-0.235236	-0.220393	-0.349591	-0.209111	0.105645	-0.252478	-0.211593	-0.103031	-0.122037	0.603063	1.43309	0.28454	0.239061	0.136109	0.35532	0.0624959	-0.0598207	-0.275306	0.101177	0.0999284	-0.015261
2310047M10Rik	0	-0.039708	-0.148007	0.0470527	-0.109129	-0.112029	-0.232123	-0.143901	-0.0836773	-0.149168	-0.279585	-0.340434	-0.176809	0.028822	-0.191519	-0.124421	-0.117594	-0.0952089	-0.219986	0.0064191	-0.268852	-0.234727	-0.195826	-0.34547	-0.364835	-0.148439	-0.361933	-0.151374	0.0995764	-0.185465
2310050C09Rik	0	-0.0138109	0.0307455	0.0586755	0.0675085	0.0938478	0.0134722	-0.0245854	0.026745	-0.0109942	0.0748332	-0.0613372	-0.0477341	-0.024677	0.0102163	0.0521991	0.0649265	0.0159817	-0.00691415	0.0667836	-0.000941594	0.0472701	0.0302153	0.0661768	-0.0242262	-0.0021513	0.00159076	-0.00776638	0.0101118	0.0300997
2310057J18Rik	0	-0.01102	-0.114307	-0.0970337	0.0153601	-0.0384467	-0.0393878	-0.144678	-0.0552931	-0.021038	-0.0196342	-0.0351441	-0.0571281	-0.021452	-0.0171827	0.0440942	-0.0192761	0.0310428	-0.024408	-0.0668097	0.0130307	0.0154745	0.0164289	-0.0349137	-0.0494575	0.021225	0.0119075	-0.140153	-0.0267184	-0.0460654
2310057J18Rik	0	-0.0279751	0.00683439	-0.0212695	-0.00384329	-0.0132023	-0.0319104	0.0536865	0.0844375	-0.0237951	-0.0319413	-0.0508799	-0.0469911	-0.0423462	-0.0760011	0.0445099	-0.0352466	-0.025399	0.0595433	-0.0690914	-0.048063	-0.012106	-0.0386219	-0.0573925	0.00481035	-0.0263317	-0.0124406	-0.00757016	-0.0586687	-0.0116551
2310057M21Rik	0	0.0125105	0.0206551	-0.0317632	0.0279022	-0.0380913	-0.000451211	-0.0235431	0.0130038	0.036807	-0.0376371	-0.025873	0.0119989	-0.00615617	0.0396498	0.0812952	-0.0199729	0.0102423	0.040687	0.217362	-0.0169783	0.0697742	0.0205123	0.0312867	0.0306957	-0.0146949	0.0268332	-0.0453062	0.105962	0.0242682
2310057N15Rik	0	0.0298558	0.0651921	0.00784928	-0.0259682	0.0126977	0.0136076	0.038937	-0.014267	0.0312058	-0.0394422	0.0671853	-0.0539072	0.0237291	0.0575023	0.0579731	-0.00539129	-0.0422071	0.00599147	0.0216813	0.0813402	0.0527669	0.00558118	-0.0052858	0.0545841	0.0166098	-0.0858135	-0.0918279	-0.0110599	0.0468222
2310058D17Rik	0	0.00893594	-0.123566	-0.0400854	-0.00169923	-0.00200688	0.0278052	0.0333901	-0.00848696	-0.022846	0.0285682	0.0358386	-0.101745	0.00505827	-0.0544322	-0.0536622	-0.0224356	0.00019782	0.0483469	0.0301437	-0.0595026	-0.00593257	-0.0599178	-0.0476464	-0.0552518	0.0015892	-0.0685497	0.0144161	-0.0119635	-0.0163274
2310061C15Rik	0	0.0442997	-0.0657821	-0.0134235	-0.0323177	-0.00915223	0.0092837	0.0455623	-0.0335457	-0.0299589	0.00665165	0.0347235	0.0196456	0.0315534	-0.028308	0.0204954	-0.0890168	0.0363981	-0.0254969	0.0300265	-0.0943504	0.0215905	-0.0588199	-0.107847	0.0100528	-0.0355937	0.01162	-0.0671929	-0.0793216	0.062325
2310061C15Rik	0	0.0594614	0.0606907	0.0818522	0.0587363	0.00766862	0.0692938	0.0397791	0.022383	0.081714	0.0731878	-0.00880283	0.0310587	0.0261924	0.107486	0.124136	0.0864627	0.110743	0.0138338	-0.0322854	0.0590243	0.0789901	0.068321	0.0327718	-0.0220971	0.0375197	-0.0392304	0.0286199	0.0126316	0.0381604
2310061I04Rik	0	-0.0099346	0.0514187	-0.0339891	-0.00244385	-0.0557702	-0.0256654	0.0353442	0.0142916	-0.0450485	-0.0436695	-0.0540712	-0.000268047	-0.0107482	-0.0450045	-0.0517847	-0.024011	-0.0701872	-0.00526887	-0.0129838	0.0562697	-0.0638659	0.0324981	0.0367085	-0.0560398	-0.0220995	0.040929	-0.0291302	0.0153326	-0.0320547
2310061J03Rik	0	0.168243	0.261923	-0.123184	-0.09362	0.130306	0.144977	0.13538	-0.013174	-0.0619538	-0.0159066	-0.0316225	-0.0595489	-0.125356	-0.178913	-0.0824836	-0.211395	-0.244793	-0.492251	-0.267763	-0.690005	-0.673016	-0.725441	-0.645009	-0.601761	-0.550739	-0.523787	-0.553139	-0.477457	-0.60131
2310061J03Rik	0	-0.0578738	-0.0574021	-0.00422827	-0.076043	-0.00765264	-0.0540098	0.0286976	0.0305364	-0.00448987	-0.0134827	-0.0184566	-0.0286301	-0.020125	-0.0183395	-0.0386262	0.0173573	0.00665004	-0.116447	-0.0693238	-0.0711896	-0.027509	-0.0206062	-0.0817852	0.0165047	-0.0671202	-0.0893386	-0.0748486	-0.0230192	-0.0443081
2310061J03Rik	0	0.012268	0.0311121	-0.0271924	-0.0287175	0.014863	0.0256613	0.0223255	-0.0195925	0.00182497	-0.0185057	-0.0285775	0.00149858	0.00651723	-0.00760998	-0.0232715	-0.0255471	-0.0229441	-0.143813	-0.0752037	-0.102826	-0.0516522	-0.0633694	-0.0709296	-0.0969629	-0.0219133	0.0221167	0.0358323	-0.0392024	-0.1119
2310061N02Rik	0	0.0708782	0.0677572	0.0955179	0.0697182	0.102241	0.103542	0.112113	0.151189	0.155619	0.160235	0.138997	0.101431	0.125553	0.0933573	0.0910966	0.0494214	0.0704045	0.114302	0.1623	0.160829	0.0662203	0.0798249	0.125571	0.090374	0.205867	0.105811	0.11802	0.0697647	0.0642977
2310065F04Rik	0	0.0221736	0.0138259	-0.0251868	-0.0144998	-0.00412183	0.00702486	0.0473065	-0.0162029	0.00291562	0.00179467	-0.0393733	0.0453171	-0.0747433	-0.00935888	0.0248504	0.0226512	0.021552	0.0108166	-0.00581224	0.00303517	0.0377514	0.0555478	-0.0269682	0.0349527	0.0103995	-0.00520446	-0.00392487	-0.0181514	0.0464504
2310067B10Rik	0	-0.0921517	-0.0561658	-0.0990867	-0.178965	-0.00318547	-0.00812938	-0.0210883	-0.0914241	-0.0920277	0.0406936	-0.016955	-0.0547737	-0.0577644	-0.0631234	-0.072379	-0.0538999	-0.098973	-0.0846749	-0.0287396	-0.042417	-0.0265294	0.00328747	-0.110502	-0.0287396	-0.00893497	-0.0140164	-0.121528	-0.217891	-0.0396632
2310067E19Rik	0	0.043205	0.0773239	0.0417866	0.0714639	0.0628693	0.0630127	0.0372408	0.0926058	0.0525415	0.047878	0.0221233	0.06522	0.0205157	0.00100554	0.080867	0.0430899	0.0813513	0.129518	0.0515614	-0.00752992	-0.0166216	0.0850801	-0.00563865	0.016937	0.0113641	0.0572195	0.0228961	0.0211821	-0.00676636
2310079F23Rik	0	-0.0031111	-0.0735766	-0.0482408	-0.00916926	0.0270533	0.00373623	0.000911377	-0.0488767	-0.000580095	0.000252801	0.0227578	0.0235003	0.0708668	-0.00306036	0.0161708	0.0397457	0.0395537	0.0316104	0.124106	-0.0620527	0.130679	0.0253557	-0.0159286	-0.0554869	0.0129678	-5.12e-05	-0.0486564	-0.0312268	0.00491548
2310079G19Rik	0	-0.0424539	-0.0685343	-0.0120363	-0.0299587	0.0108078	-0.0436486	-0.000865059	-0.0663919	-0.0570966	-0.0605256	-0.0316626	-0.0891756	-0.0981431	-0.0585393	-0.0171044	-0.0775637	0.0344523	-0.0703242	0.00432999	-0.0941121	-0.0971396	0.0228988	-0.0161945	-0.0529582	-0.0736858	-0.0677963	-0.038743	-0.000210323	-0.0249881
2400003C14Rik	0	0.176562	0.171762	0.268846	0.858143	-0.19133	0.314288	0.522209	0.648504	0.578062	0.458249	0.483071	0.720709	0.71003	0.65649	0.675876	0.636291	0.789574	0.901169	1.34708	0.809087	0.809087	0.639546	0.929839	0.586137	0.614819	0.815409	0.267681	0.470535	0.325842
2400003C14Rik	0	-0.0246628	-0.000803861	0.109128	0.11708	0.0332071	0.0131127	0.0991952	0.1651	0.0417968	0.0878837	0.159955	0.224231	0.072214	0.0898111	0.164008	0.179295	0.220854	-0.00895447	0.0901618	-0.0692916	0.160017	0.104841	0.192665	0.0157856	-0.00175529	0.0819952	-0.00325223	0.11131	0.0533939
2400003C14Rik	0	-0.0159964	0.20814	0.296221	0.368934	0.0421852	0.0259223	0.298722	0.368637	0.401337	0.306772	0.23525	0.263524	0.49563	0.296718	0.417408	0.510737	0.364719	0.617576	-0.412231	0.694268	0.876165	0.58491	0.625571	0.639213	0.620257	0.580947	0.645292	0.786667	0.510737
2410001C21Rik	0	-0.0916453	0.192133	0.213376	0.31451	-0.171561	-0.0188186	0.182624	0.27869	0.357332	0.175208	0.0122866	0.218791	0.425619	0.30602	0.242	0.393997	0.215541	0.636464	0.95124	0.495549	0.632192	0.350158	0.375346	0.508331	0.457973	0.221311	0.380742	0.493122	0.32582
2410001C21Rik	0	0.0473261	0.294451	0.256259	0.213348	-0.0693495	-0.178447	0.0636417	0.339179	0.277431	0.0578671	0.0925431	0.147635	0.304639	0.255489	0.301702	0.328584	0.357394	0.532765	0.767278	0.20835	0.263589	0.268855	0.463428	0.279148	0.049478	0.00982193	-0.0431163	0.279148	0.311107
2410001C21Rik	0	-0.0166314	0.183757	0.457585	0.420126	0.0241885	0.0589532	0.283255	0.276537	0.222226	0.101399	0.317705	0.131016	0.345038	0.174664	0.274376	0.297164	0.335582	0.481265	1.1447	0.588529	0.491942	0.611384	0.401358	0.359534	0.377784	0.258714	0.49016	0.430292	0.264159
2410002F23Rik	0	0.0433365	0.0644189	0.0574356	0.0309922	0.0183289	0.0835759	0.0699377	0.0342142	0.0267413	0.0292533	0.0210743	0.0274305	0.106256	0.0544136	0.0680117	0.018222	0.225571	0.0547157	0.0740549	0.101239	0.0788991	0.07034	0.0570176	0.123634	0.0700738	0.0955312	0.101767	0.0325558	0.110707
2410002F23Rik	0	-0.0123281	0.0498072	-0.11937	0.0102454	-0.104975	0.00304507	-0.144731	-0.00797304	-0.129022	-0.21757	-0.241451	-0.155851	-0.050023	-0.0351052	-0.323339	-0.257944	-0.392355	0.0834	0.690149	-0.230572	-0.33757	-0.315147	-0.179753	-0.304197	-0.385325	-0.336038	-0.401937	-0.292696	-0.333482
2410002F23Rik	0	-0.0237563	-0.0408551	-0.0879945	0.0187095	0.00508449	-0.0442999	-0.098295	-0.100144	-0.00235301	-0.249138	-0.184327	-0.188177	0.0207229	-0.156028	-0.324961	-0.310125	-0.242076	0.117684	1.0473	-0.375085	-0.328997	-0.280115	-0.197396	-0.17072	-0.355128	-0.317735	-0.415292	-0.294178	-0.162543
2410002I01Rik	0	-0.0175597	-0.0854715	0.0477302	-0.0670726	-0.00978865	0.0536233	-0.0388984	-0.0536411	-0.049294	-0.0488106	-0.0560517	-0.06072	0.0109292	-0.0652931	-0.136581	-0.0966729	-0.150775	-0.0815003	-0.349441	-0.137254	-0.170652	-0.15552	-0.134266	-0.133584	-0.0769844	-0.0788368	-0.224523	-0.118748	-0.139077
2410002O22Rik	0	-0.043577	0.0204283	-0.00523346	-0.0184399	-0.036232	-0.022135	0.0244279	0.0849576	0.0726177	0.0349817	-0.0019129	0.0377164	-0.019476	0.014163	-0.0252591	0.0214491	0.0623798	0.0673758	-0.091476	-0.0621605	-0.115552	-0.0975887	-0.0650566	-0.0448067	-0.0366606	-0.102899	-0.0819808	-0.0517021	0.0315529
2410002O22Rik	0	-0.0667075	-0.163342	-0.12131	-0.0758726	-0.0178092	-0.157224	-0.0850877	-0.0772492	-0.255701	-0.0769908	-0.0196659	-0.0818734	-0.181651	-0.138197	-0.0997665	-0.111221	-0.0877653	-0.16123	0.00944083	-0.179294	-0.21069	-0.123364	-0.213202	-0.134857	-0.274964	-0.115815	-0.128815	-0.120982	-0.196466
2410003K15Rik	0	-0.0789781	-0.00312638	0.0170572	-0.202356	0.0501468	-0.0650031	-0.0875209	-0.230679	-0.0860799	-0.122423	-0.11715	-0.0399084	-0.1742	-0.0954442	-0.0682295	-0.140189	-0.225356	-0.191698	-0.213388	-0.354707	-0.506093	-0.459594	-0.31512	-0.353247	-0.27127	-0.397732	-0.521522	-0.462433	-0.535728
2410004B18Rik	0	0.0963584	0.0676174	0.0909584	0.0472216	0.0544762	0.145375	0.10572	0.203667	0.135281	0.131827	0.0592963	0.0936076	0.0996172	0.128379	0.157545	0.137185	0.0956485	0.0981661	0.0269451	0.0139695	0.0666043	0.0165181	0.0861349	0.0818668	0.0261943	-0.075881	0.0404864	0.08364	-0.0213194
2410004P03Rik	0	-0.151994	0.0583129	-0.0594615	-0.0344909	-0.0194374	0.0314565	-0.0207663	0.0138244	-0.0802814	-0.0495483	0.0176687	-0.0270917	-0.0505753	0.00239025	-0.0219433	-0.116527	0.0199948	-0.0338937	0.0148127	-0.0746911	-0.1002	-0.0614259	-0.0568253	-0.104534	-0.108572	-0.158752	-0.0734023	-0.0483566	-0.00193768
2410006H16Rik	0	-0.307265	-0.421183	-0.685965	-0.746671	-0.0572988	-0.155877	-0.495999	-0.727673	-0.577033	-0.518874	-0.476593	-0.860684	-0.846505	-0.746671	-0.949755	-0.925902	-0.980903	-1.05367	-1.41265	-0.955203	-0.929838	-0.958581	-1.0654	-1.12459	-0.995805	-1.07672	-1.03584	-0.999223	-0.869239
2410012M07Rik	0	-0.00837138	-0.0382513	-0.0143011	0.0195866	-0.0433997	-0.0476988	0.0636782	-0.0299839	-0.0481355	-0.00209594	-0.051685	0.0055322	-0.00720539	-0.0365345	0.0570454	0.014726	-0.0452549	0.0945907	-0.0555144	0.041644	0.0254626	0.0575913	0.0345136	0.131914	0.0799533	0.11096	0.0556805	0.0857755	0.0823628
2410015M20Rik	0	-0.0408259	0.0887201	-0.0213743	0.0107699	-0.101734	0.00306885	-0.0330978	-0.105272	-0.0585388	-0.0658995	0.0332401	-0.0126576	-0.0602557	0.0362701	0.101592	-0.269005	-0.019255	-0.184632	0.454822	-0.118534	-0.290477	0.0747451	-0.194723	-0.228258	-0.377532	-0.30382	-0.332025	-0.380583	-0.271397
2410016O06Rik	0	-0.11714	-0.197731	0.0220173	0.0238697	-0.225831	-0.0909161	-0.206067	-0.0623454	0.0139136	-0.308553	-0.426337	-0.396735	-0.326259	-0.345041	-0.527896	-0.493535	-0.611113	-0.192007	0.551795	-0.47162	-0.343671	-0.316115	-0.466361	-0.46058	-0.44236	-0.49965	-0.560854	-0.489053	-0.600058
2410016O06Rik	0	0.168952	0.0474615	0.300257	0.0632713	0.0953092	0.0627381	-0.0361221	0.0555262	0.0965308	-0.0690726	-0.015253	-0.0266278	0.0221125	0.0329873	-0.0467573	-0.113884	-0.13328	-0.148458	0.718454	-0.129153	-0.0660417	-0.192506	-0.216193	-0.164991	-0.0499807	-0.174639	0.0149662	-0.132211	-0.221454
2410017I17Rik	0	-0.0364308	-0.0657824	0.0361355	-0.0912916	-0.0400686	0.0178947	-0.013028	-0.0416772	0.00260096	-0.0011758	-0.043247	-0.0526475	-0.0248273	0.0299982	-0.0837849	0.045869	-0.0288797	-0.202458	-0.190897	-0.146588	-0.0845834	-0.123172	-0.0100998	-0.119866	-0.194403	0.000712518	-0.0384729	-0.0312754	-0.0472865
2410017P09Rik	0	0.106818	0.0162425	0.000372448	-0.00971238	0.0329769	-0.0306551	0.0503227	0.000390762	0.019965	0.0382481	-0.0586956	0.0202354	0.062899	0.0157573	-0.0482014	0.0036504	-0.0384695	0.0285145	-0.0399425	-0.0327646	0.00880772	-0.00663353	-0.0178464	0.0531734	-0.062746	-0.0368	0.0343396	-0.00657053	-0.0148778
2410017P09Rik	0	-0.0235147	0.05296	0.0527498	0.0466449	0.0418352	0.110396	0.0190419	0.00236335	0.0241177	0.0255356	0.119703	0.0552314	0.0270853	0.0393829	0.0688241	0.0360205	0.0611608	-0.181354	-0.110405	-0.0497084	-0.132679	-0.122783	-0.0220214	-0.0983813	-0.120152	-0.125011	-0.150193	-0.0706123	-0.0709245
2410018L13Rik	0	0.00792811	0.106348	-0.0251047	0.0754152	0.0817074	0.137145	0.109831	0.0753988	0.145477	0.153911	0.0814322	0.00802905	0.0482982	0.0423461	0.0674315	0.0413817	0.0838675	0.10792	0.160611	0.0698326	0.0694263	0.140605	0.0315011	0.00674673	0.00379747	0.0285983	0.0871998	0.0267671	0.0219306
2410018L13Rik	0	-0.0902596	-0.0835039	-0.108298	-0.175289	-0.118896	-0.0689513	-0.114772	-0.180349	-0.0581621	-0.0953971	-0.13237	-0.11604	-0.136626	-0.0932528	-0.139405	-0.122076	-0.148399	-0.0732702	-0.14717	-0.0986703	-0.087732	-0.124909	-0.176617	-0.148942	-0.0816696	-0.101855	-0.165551	-0.123837	-0.132855
2410018M08Rik	0	0.0754683	-0.0241791	0.0819699	0.138213	0.023903	0.0066994	0.149765	0.0331228	0.0101152	0.0280913	0.0105507	0.146677	0.066079	0.0254892	0.0796068	0.0548517	0.00949562	0.0560899	-0.0211918	-0.00934304	0.0998659	0.0133188	0.0673025	0.0266085	0.0127068	0.113476	0.07537	0.0749385	0.0270521
2410022L05Rik	0	-0.210151	-0.147184	-0.188394	-0.189445	-0.0157505	-0.0823997	-0.21834	-0.389608	-0.257274	-0.248894	-0.249115	-0.266194	-0.25936	-0.164735	-0.282757	-0.372377	-0.41711	-0.506969	-0.377094	-0.330313	-0.333624	-0.377645	-0.492938	-0.368388	-0.375348	-0.443064	-0.401443	-0.366119	-0.350615
2410042D21Rik	0	0.193342	0.126687	0.29878	0.41067	-0.104292	-0.248193	0.253334	0.348826	0.135827	0.215507	-0.0675666	0.106357	0.306729	0.305965	0.165902	0.0826429	0.257419	0.554521	1.03378	0.0777166	0.099155	0.394744	0.432399	0.492312	0.210145	0.302018	0.236294	0.247895	0.752011
2410042D21Rik	0	0.14639	0.194197	0.204653	0.212639	0.162377	0.135195	0.184825	0.223079	0.252505	0.157735	0.140307	0.232293	0.314247	0.297276	0.338256	0.154514	0.272324	0.522475	-0.305293	0.307169	0.196289	0.405495	0.410671	0.493221	0.429508	0.474662	0.444726	0.458123	0.405827
2410042D21Rik	0	-0.00786799	0.074549	0.145932	0.0824805	0.0574766	-0.0151383	0.0541346	0.0670742	0.103064	0.0616219	0.0304554	0.116316	0.0479093	0.0613968	0.03708	0.112682	0.0560593	0.328228	0.258238	0.224043	0.1905	0.154848	0.2476	0.22527	0.0971225	0.103064	0.306935	0.136224	0.288613
2410066E13Rik	0	0.0220319	0.057461	0.0622453	0.124545	0.00795679	0.0168665	0.0920729	0.0741907	0.0653849	0.0478296	0.0196238	0.0933329	0.0466302	0.0577482	0.0922029	0.0315924	0.11237	0.020515	0.699121	0.0219636	0.0467229	0.0276292	0.132207	0.077848	0.0914668	0.0781217	0.0456057	0.0503147	0.0781217
2410075B13Rik	0	-0.0674424	-0.145908	-0.0637951	-0.0908758	-0.0358693	-0.0775151	-0.205382	-0.0771858	-0.154928	-0.16031	-0.129534	-0.176284	-0.212632	-0.13797	-0.280209	-0.210777	-0.198396	-0.169176	-0.27377	-0.197972	-0.272699	-0.196768	-0.121459	-0.236376	-0.237761	-0.250828	-0.20558	-0.172917	-0.201893
2410076I21Rik	0	-0.0693503	0.0360781	-0.0420227	0.0103722	0.0521842	0.0161937	-0.0361545	0.0385635	0.0716363	0.0151387	-0.0170066	0.0879453	0.0459976	-0.0116966	0.0370698	0.101056	0.0974143	0.0565232	0.185443	0.0181749	0.0885267	0.0350303	0.0766093	0.0147862	0.0382683	-0.0146474	0.0600991	-0.053159	-0.00207705
2410088K16Rik	0	0.0480609	0.0206858	0.000206496	0.0247258	-0.0448931	0.0556206	-0.0167051	0.0665594	0.0423019	0.0596445	0.111237	0.150247	0.0784226	0.104109	0.0554475	0.0482895	0.00956978	0.011181	0.0275082	0.0872933	0.0153791	0.0137526	0.0288083	0.0456839	0.0241494	0.101514	-0.0281055	0.0040159	-0.0185603
2410089E03Rik	0	0.0214622	-0.0194876	-0.0657329	-0.0274535	-0.0413619	-0.0574782	-0.096218	-0.0655252	-0.0735764	-0.0537999	-0.077512	-0.0962816	0.00181411	-0.121891	-0.147929	-0.0859993	-0.0818788	-0.148547	-0.103789	-0.0811189	-0.0826111	-0.089955	-0.0546233	-0.064196	-0.0414383	-0.0544688	-0.106765	-0.11708	-0.122876
2410089E03Rik	0	-0.14091	-0.0176897	-0.0428629	-0.109241	-0.0718612	-0.0922102	-0.072011	-0.09882	-0.161826	-0.0344625	-0.0714815	-0.104004	-0.123088	-0.020388	-0.0919546	-0.0960016	-0.0769417	-0.0759322	-0.0266692	-0.0560885	-0.0562189	-0.109168	-0.103164	0.0473765	-0.069713	-0.0762401	-0.123108	-0.0266836	-0.0421629
2410089E03Rik	0	0.127576	0.08591	0.140971	0.0424516	0.0582739	0.0422476	0.130244	0.0324809	-0.00793266	0.0974737	-0.00883022	0.0723946	0.0308247	0.132007	0.118285	0.132614	0.0112575	0.0982884	0.00907574	0.120863	0.0582434	0.0815345	0.0741757	0.106581	0.103933	-0.012836	0.0898134	0.0751078	0.0807224
2410091C18Rik	0	-0.0432951	-0.0174026	0.0338134	-0.0370303	-0.0276694	0.0245372	0.00304039	0.0203356	0.0388188	-0.00128274	-0.0246172	0.0830015	0.0906207	0.00622696	0.0186801	0.03092	-0.000503258	0.0308639	-0.0686546	-0.0547899	-0.0928931	-0.0277164	0.0335768	0.0694069	-0.0216042	0.0557489	0.0372894	0.0394338	0.0416532
2410091C18Rik	0	0.057055	0.0218388	-0.0402601	-0.0542118	0.0918834	0.00646377	0.0396699	-0.0244965	0.0714246	0.0162372	0.0416249	0.00133471	0.0077512	-0.0234385	0.00514291	-0.000684276	0.00821262	0.0749058	-0.27765	0.11348	0.187458	-0.00508429	-0.000185762	0.0344511	-0.0318094	0.0412626	0.00715615	0.0608397	0.110785
2410091C18Rik	0	-0.100713	-0.0272908	-0.0881705	-0.131587	-0.0191673	-0.0740698	-0.0545404	-0.0810458	-0.0870657	-0.0767741	-0.0272908	-0.116784	0.0107166	-0.0648309	-0.0375291	-0.056837	-0.0710381	-0.020457	-0.121945	-0.0599455	-0.0439977	-0.114066	-0.0158979	-0.0772277	-0.0216782	-0.0072805	-0.081242	-0.0215735	-0.103518
2410127L17Rik	0	-0.00651104	-0.0498808	-0.0123624	-0.0212818	-0.0205408	-0.00146618	0.0242384	-0.0288259	0.0565878	0.0639034	-0.0379671	0.00444955	-0.0849074	0.0253216	0.0966724	-0.0617185	-0.0207609	-0.0400419	-0.014227	0.0807356	-0.101187	-0.103176	-0.00373177	-0.0915585	-0.123348	0.00360854	0.0384669	-0.0368427	-0.0104296
2410127L17Rik	0	0.0797214	0.0424153	0.0936044	0.0878762	0.0461514	0.0449016	0.00386158	0.0187527	0.0601315	0.105732	0.00681406	0.0406689	0.057298	0.0701134	-0.00966637	0.0251121	0.00763158	0.0686226	0.0211264	0.0324592	-0.00427006	0.0187463	0.0594294	0.059121	0.092714	0.086493	0.0151861	0.0373303	0.0518895
2410127L17Rik	0	-0.0379842	-0.0576088	-0.00232556	-0.0553236	-0.00578838	-0.0546387	0.0154832	0.0112334	-0.0151043	-0.00305217	-0.0140846	0.00250698	-0.000508084	0.0520426	-0.0164552	0.0164605	0.0114847	-0.0742866	-0.00563244	-0.0524908	-0.0353876	-0.0098245	-0.02323	-0.0626825	-0.0872579	-0.0397596	-0.0472892	-0.0122074	-0.000677358
2410131K14Rik	0	0.00837007	-0.0638755	-0.0166425	0.0332807	-0.0291056	-0.0401486	-0.0409417	-0.0332617	-0.00588105	-0.0420125	-0.0912225	-0.0598241	-0.052273	-0.00135847	-0.129239	-0.161798	-0.222805	-0.144304	-0.23881	-0.0946941	-0.161329	-0.199449	-0.18784	-0.142311	-0.129272	-0.099313	-0.163964	-0.166614	-0.15464
2410131K14Rik	0	0.0678861	0.0123638	0.0021002	-0.0494334	0.037463	0.00538074	0.0345541	0.0629475	0.019168	-0.00123676	0.00761854	0.0312012	0.0404368	0.0831954	-0.0102354	0.00510327	-0.0475903	0.0129134	0.0446818	0.0254995	0.0249942	-0.00451488	0.041722	0.041489	0.0341321	0.0810503	0.0230508	-0.0181289	0.00227958
2410137M14Rik	0	0.0240306	0.0556453	0.101271	0.0301581	0.00956566	0.0266787	0.00168701	0.0876564	-0.00501269	0.0485283	0.0645083	0.0766504	0.0591274	-0.0197093	0.0300673	0.0373931	0.0401858	-0.0338565	0.0576318	-0.0380829	0.127053	0.0843719	0.024056	0.00242369	0.059673	0.0174465	0.0148886	0.00296441	0.0255834
2410141K09Rik	0	-0.0521459	-0.0607653	-0.0737094	-0.00930921	-0.0711563	-0.0326116	-0.0665735	-0.0195733	0.0238221	-0.0372945	-0.0371059	-0.105009	-0.0532267	-0.0621169	0.0461336	-0.0671115	-0.0701601	0.00935823	-0.0642464	0.00223993	0.00858203	-0.101982	-0.0484314	-0.0727275	-0.0241863	0.0256465	-0.0501773	-0.0313826	-0.0707614
2500003M10Rik	0	-0.0895688	0.0990171	0.0990171	0.356923	-0.187832	0.0740946	0.143759	0.15038	0.105903	0.00993485	0.023993	0.0282489	0.129838	0.237145	0.0728093	-0.0208123	0.170742	-0.0719655	0.810281	0.239922	-0.242025	0.1108	-0.0163639	0.0248983	-0.156487	0.0948275	-0.199444	-0.176254	-0.0951919
2500003M10Rik	0	-0.043558	0.0396719	0.0156575	0.080415	-0.01532	0.13803	0.00256695	0.0896415	0.0668393	0.112752	0.0487639	0.0742759	0.102281	0.0252944	0.0441725	0.0843086	0.135905	-0.033945	0.379023	-0.0436174	-0.0160544	-0.0663403	0.0568662	0.0136165	-0.0210094	-0.0172267	-0.0865454	-0.0242626	0.152264
2500003M10Rik	0	-0.0512193	-0.0665545	0.0596396	-0.0413135	-0.0584052	-0.00144465	0.139203	-0.0236397	0.00795463	-0.0150547	0.00106895	0.161164	0.0189975	0.0234414	-0.0102563	-0.0252102	0.0659633	0.008922	-0.0986309	-0.125875	-0.0963016	0.0699183	-0.0213061	-0.00997004	-0.0242536	-0.0608224	-0.00807472	0.00145286	-0.0263382
2500003M10Rik	0	0.0925562	0.262841	0.176893	0.43868	0.111695	0.261466	0.189334	0.24403	0.185192	0.13742	0.139586	0.140824	0.0738552	0.288232	0.0351641	0.0385301	0.151373	0.134265	0.689467	-0.177239	0.0816963	0.130701	-0.0105387	-0.067281	-0.0170222	0.0351641	0.140824	-0.0616155	0.294274
2510002D24Rik	0	-0.0215573	0.00378415	-0.100579	-0.145089	-0.0484802	0.013032	-0.100681	-0.112718	-0.137667	-0.220337	-0.0984283	-0.108986	-0.118952	-0.220156	-0.135346	-0.153581	-0.222524	-0.214414	-0.23169	-0.177933	-0.0923893	-0.202556	-0.182748	-0.122396	-0.106727	-0.190023	-0.131668	-0.146073	-0.177938
2510003D18Rik	0	0.0187605	0.0279922	0.0444163	0.00945522	-0.0337421	0.0670871	0.0592378	0.0248891	-0.032121	0.0101067	0.00162484	-0.0109748	0.0190736	0.0273493	0.0167033	0.0385945	0.0154952	0.0396996	0.0391111	0.00422802	0.0438734	0.054868	0.00630397	0.0158113	-0.00278452	0.0431	-0.00240468	-0.0272979	0.0307613
2510003E04Rik	0	-0.0181908	-0.0276781	0.0102222	-0.0283904	0.00730983	0.0559149	0.0163446	0.0513467	-0.0156785	-0.015121	-0.0242217	0.00342397	-0.000611578	-0.0144848	-0.00972565	0.0322614	-0.0456908	-0.104077	-0.00269197	-0.108077	-0.02848	-0.0423414	-0.0389022	-0.109813	-0.160205	-0.107763	-0.131276	-0.068761	-0.0617593
2510009E07Rik	0	0.0952939	0.16573	0.215354	0.296445	0.209726	-0.0150855	0.298374	0.322791	0.171928	0.0502734	0.150297	0.183394	0.150297	0.20091	0.0899365	0.134538	0.125303	-0.181928	-1.07242	-0.260913	-0.16568	-0.0425517	-0.00732875	0.0852723	-0.115107	0.0245445	0.0298418	0.0945287	0.150678
2510009E07Rik	0	-0.0310253	-0.0163821	0.038094	-0.0038037	0.0288225	0.00957556	-0.0585771	-0.002189	-0.049267	-0.045603	0.0194299	-0.00875457	0.00816517	-0.0924408	-0.12725	-0.0462953	0.0321162	-0.0280798	-0.0234146	-0.0629102	0.0184928	-0.021663	-0.069836	-0.0907845	-0.0498718	-0.0602049	-0.0822972	-0.104543	-0.0454631
2510009E07Rik	0	-0.313285	0.120124	0.428858	-0.066381	0.15132	-0.121998	0.362842	0.278794	0.0342477	0.112275	0.175458	0.308422	0.328691	-0.0229342	-0.0948993	0.113316	0.111283	0.118331	1.13397	-0.177984	-0.0814036	0.129683	0.259056	0.200481	-0.195187	-0.170651	-0.0220045	0.0563647	0.400589
2510039O18Rik	0	0.0370943	0.135799	0.261273	0.267502	-0.0602338	0.112376	0.220844	0.242891	0.221613	0.0974509	0.191105	0.198682	0.239149	0.246291	0.227088	0.296654	0.0240603	0.173517	-0.654774	0.117801	0.307807	0.355086	0.278571	0.116324	0.181934	0.0988599	0.091023	0.348565	0.151894
2510049J12Rik	0	-0.0342846	-0.0344334	-0.0749649	-0.0461438	-0.0837518	-0.0457516	-0.042673	-0.00295658	-0.0415593	-0.0416695	-0.0477857	-0.0727399	-0.0514002	-0.0112404	-0.0399665	-0.0595992	-0.059849	0.0216761	-0.0970565	-0.0265224	-0.0626322	-0.0159514	-0.0332107	-0.100256	0.00744677	-0.046005	-0.0652261	0.0126344	-0.00156162
2600006K01Rik	0	0.0226122	-0.00867711	0.0594924	0.0491589	0.0499163	0.00165955	0.00882652	0.0320228	0.0110612	0.0161099	-0.0200023	0.0264682	-0.0139281	0.0144543	-0.0469055	-0.0602034	-0.0157735	0.00928288	0.0184187	0.00136478	0.0466898	0.0548696	-0.0459329	0.0390655	0.0369423	0.0165406	-0.0229296	-0.0512313	0.0271308
2600006L11Rik	0	0.0346216	0.138024	0.060375	0.0783738	0.0205726	0.0544306	0.116878	0.0931541	0.038378	0.040949	0.126203	0.130479	0.115498	0.100022	0.0186029	0.0796444	0.121578	0.122172	0.281938	0.0611272	0.14069	0.0470761	0.0829922	0.0624901	0.117858	-0.0218325	0.0340975	0.0415714	0.0882815
2610001J05Rik	0	0.0915424	0.100025	0.300968	0.283908	0.0629016	0.0227773	0.127912	0.372734	0.266395	0.1763	0.271262	0.179585	0.259967	0.433752	0.29844	0.243819	0.31763	0.552948	1.05806	0.409106	0.31785	0.237334	0.473387	0.410862	0.346339	0.42355	0.361075	0.335895	0.589518
2610001J05Rik	0	-0.0314029	0.0323377	0.00725019	0.0431144	-0.0222989	-0.0592916	-0.017288	0.0309986	-0.0091431	-0.0584943	-0.0226146	0.0230819	0.00895594	-0.00503706	0.0500207	0.0648572	0.0554043	0.053704	-0.0136464	-8.03e-05	0.0152967	0.0093654	0.0528664	-0.040317	-0.0829351	-0.0103982	0.0361488	-0.0732497	-0.0549676
2610002D18Rik	0	0.086287	0.0862082	-0.00549862	0.0520601	0.0380428	0.042891	0.0100179	0.0840911	0.0610363	0.0123058	0.00465392	0.0427171	-0.0203635	0.0478418	0.0682661	0.0672106	0.00246727	0.00715472	-0.0169913	-0.091329	-0.0787969	0.00375908	-0.0141228	-0.0666198	-0.0951404	-0.00657863	-0.0469939	0.0592927	-0.0640937
2610002J02Rik	0	-0.128938	-0.0833653	-0.205141	-0.412617	0.0194218	0.218431	-0.191549	-0.393562	-0.23938	-0.0823925	0.0233408	-0.231617	-0.238692	-0.223817	-0.231024	-0.269263	-0.312724	-0.39309	-0.345635	-0.385247	-0.427624	-0.413256	-0.429983	-0.375515	-0.214604	-0.328446	-0.363884	-0.327903	-0.344449
2610002M06Rik	0	0.0937485	-0.0585029	-0.0873391	-0.0375819	-0.0104628	0.00665224	0.0328427	0.066943	0.0549099	0.151723	0.0803549	0.101123	0.0654289	0.0873642	0.0887307	0.209638	0.198017	-0.0509956	-0.312609	-0.0965407	-0.0391556	0.0199529	-0.0333755	0.0183782	-0.0232538	0.133224	0.153386	-0.0386358	0.017399
2610005L07Rik	0	-0.00151884	-0.0444162	0.00680334	0.0136848	-0.0529086	-0.0268649	0.00382682	0.083726	0.0631286	-0.0217292	-0.00573787	-0.0359707	0.1202	0.00164092	0.0208522	0.0178715	0.00614569	0.0539479	-0.223646	0.0353699	0.106814	0.0780215	0.0899798	0.0938328	0.0131177	-0.00757153	-0.0228503	-0.0221383	-0.0251163
2610005L07Rik	0	-0.0135695	-0.063178	-0.0229009	0.0343814	-0.0691787	-0.0288163	-0.0208944	0.0382267	0.0213247	0.00985883	0.0103217	-0.0430671	0.0271138	0.0288506	-0.100749	-0.115183	-0.0517261	0.0497075	-0.0205208	0.00806819	-0.0341443	-0.0268225	-0.0403693	0.00859782	-0.0343331	-0.00151601	-0.0253516	-0.0252665	-0.0633708
2610008E11Rik	0	0.0214899	-0.0280591	0.0643298	0.0136323	0.00650118	0.045469	0.0592947	0.0640046	0.0667558	-0.0122541	0.01729	-0.0130096	0.0497433	0.0235164	-0.0140166	0.0218225	0.0492814	0.0291007	0.0254591	0.00194539	-0.0542154	-0.00219161	0.061188	-0.0735123	0.00609737	-0.0153568	0.0085824	0.0410266	0.0274971
2610008E11Rik	0	0.00811288	0.0303015	0.0236274	0.0140082	0.0408995	0.0232264	-0.0498307	0.0337682	0.015892	0.0607026	0.084403	0.0292916	0.0180369	-0.0104247	-0.0137443	0.074548	-0.0172363	0.0244403	0.0436522	-0.0373509	0.0682386	0.0500103	0.12113	0.0372656	0.0282911	0.0746762	0.00515425	0.0511499	0.0501132
2610015P09Rik	0	0.13533	0.019206	0.0551348	0.0865748	0.0882451	0.15855	0.0314456	0.073299	0.0676623	0.044714	0.0944539	0.0654475	0.099217	0.07067	0.0510283	0.0497468	0.0723901	0.0110076	0.0999536	0.104917	0.0770977	0.0957593	0.102769	0.0615681	0.0689307	0.0475224	0.0390005	0.0626044	0.0894528
2610017I09Rik	0	0.1287	0.125549	0.108253	0.0763346	0.0938581	0.0986779	0.0840556	0.0662175	0.124452	0.0930511	0.124791	0.0284715	0.0970976	0.0825416	0.0968728	0.114155	0.167313	0.191685	0.11672	0.145817	0.125442	0.0525765	0.0978427	0.0553489	0.132038	0.0502847	0.135683	0.0816281	0.119033
2610018G03Rik	0	0.00793651	-0.0239598	-0.117074	-0.0818712	-0.0423661	-0.0419248	-0.0904317	-0.0800244	-0.0658536	-0.070407	0.013492	-0.00526283	-0.0738185	-0.0404585	-0.0291551	-0.115227	-0.00681024	-0.12429	0.0231769	-0.0648487	-0.0980687	-0.155438	-0.1263	-0.0269441	-0.0820125	-0.112176	-0.0583189	-0.151833	-0.0964911
2610018G03Rik	0	0.0512917	0.0315633	0.0708985	0.0365589	0.0314636	0.0185952	0.0262448	0.0621584	0.0492677	0.0397602	0.0877275	-0.0686747	0.0380133	0.0638935	0.047947	0.0696704	0.0740394	0.0838857	0.122397	0.0623433	0.01599	0.0854213	0.0724328	0.00552562	0.0769758	-0.0339421	0.0815943	0.00562174	0.0436635
2610019F03Rik	0	0.00173683	-0.0519959	-0.0164038	0.0539347	-0.0732911	-0.00885969	0.103276	0.0548256	0.0362527	0.010664	-0.00860839	-0.0102506	0.000260687	0.0349834	-0.00677198	0.0225908	0.0255915	0.0703089	-0.0548331	-0.0334873	0.00873946	0.0216513	0.0497175	0.00687294	0.0370944	-0.000139296	-0.0436715	0.0100311	0.0272126
2610020H08Rik	0	-0.0665052	-0.06959	-0.086963	-0.100107	0.0212413	0.0168088	-0.0140821	-0.0474797	-0.0740479	-0.017429	-0.0582013	-0.00526992	-0.102905	-0.050423	-0.10539	-0.211568	-0.089458	-0.122373	-0.140145	-0.140344	-0.107507	-0.179465	-0.132508	-0.151236	-0.127643	-0.0799387	-0.172067	-0.167444	-0.146745
2610020H08Rik	0	0.0223399	-0.00340757	-0.0535932	0.026225	-0.0166344	-0.0961134	0.0438039	-0.00141813	0.0460259	0.0449721	0.0258582	0.0874807	-0.0318958	0.0295848	0.0527151	0.0235534	0.0130985	0.0573982	-0.0793825	0.0492683	0.0290088	0.00863157	0.0398223	0.0532185	-0.0639465	-0.0297422	0.0834389	0.0320154	-0.0291453
2610020H08Rik	0	0.0751539	0.10499	0.0609244	0.0872969	0.0104195	0.152288	0.113209	0.147774	0.142302	0.128835	0.12077	0.0857818	0.0504127	0.027058	0.117544	0.0837984	0.0564146	0.175704	0.0749328	0.141017	0.0619872	0.0906265	0.0740434	0.139349	0.151598	0.165012	0.151463	0.0909951	0.0553601
2610021A01Rik	0	-0.0201618	-0.0163019	0.118756	0.0499848	0.0368668	0.00534331	0.0760841	0.0565303	0.014817	0.0893132	0.026492	0.0384086	0.0514676	0.041051	0.0247421	0.0944423	0.0168011	0.0300919	0.106685	0.0332387	0.0851499	0.0579093	0.0701487	-0.0371789	0.110172	-0.00489924	0.0804213	-0.0230345	0.0409684
2610027L16Rik	0	-0.116348	-0.0110262	-0.0825442	-0.0105721	-0.0585009	-0.0274308	-0.0582794	-0.0835565	-0.00646544	-0.166037	-0.107033	-0.108853	-0.098789	-0.126058	-0.105597	-0.176675	-0.172901	-0.234306	-0.323788	-0.0600722	-0.267645	-0.149008	-0.261586	-0.166143	-0.190397	-0.212484	-0.25281	-0.224221	-0.12778
2610028E06Rik	0	0.0319101	0.0896147	0.0385236	0.134398	0.0101101	0.0623689	0.0142971	0.0203113	0.0554043	0.0328047	0.00364388	0.0520175	0.0708332	0.0809019	0.0498328	0.0231064	0.0846972	0.0344524	0.131778	0.0487944	0.0789576	0.108175	0.0817371	0.0306695	0.0531437	-0.0505695	0.0530066	0.0613765	-0.0137784
2610028H24Rik	0	0.110694	0.0846518	-0.015727	0.0666361	0.0566657	0.0670633	0.0250795	-0.00343549	0.00604611	0.0339599	0.0283537	0.0578775	0.115116	0.0619452	0.0301828	-0.00870831	0.0269931	0.0626847	0.113148	0.0455707	0.088725	0.0443792	0.0855765	0.0917562	0.0972509	0.196703	0.015829	0.116352	0.0158859
2610028H24Rik	0	-0.0472125	-0.00525073	0.0265564	-0.0379704	0.0161203	-0.000338047	-0.0625443	0.0306626	-0.0662054	0.0245043	0.00314768	-0.0811154	0.0372119	-0.0410841	-0.0336065	-0.0450045	-0.00652442	0.0253573	-0.0810372	0.0461351	-0.066851	0.0164288	0.0184158	-0.0287608	-0.0422325	-0.0760574	-0.0412363	-0.0498631	-0.030498
2610029G23Rik	0	0.0193363	-0.0311489	-0.02497	-0.000741811	-0.00782353	-0.0820861	-0.0341419	0.00579401	-0.0370041	-0.0114431	-0.0593586	0.0638544	0.00257356	-0.00596822	-0.00829784	-0.0628805	0.00894858	-0.0959578	0.00370699	0.0137038	-0.00173838	-0.051907	-0.0167169	-0.0651304	-0.00868813	-0.0451466	-0.0307734	-0.140075	-0.0164775
2610029G23Rik	0	0.103092	-0.319366	-0.203722	-0.144341	-0.0600947	0.139712	-0.0672885	-0.290906	0.0290983	-0.094361	-0.0400391	-0.0331476	-0.00431662	0.152074	-0.0756661	-0.118344	-0.0872518	-0.216862	-0.968164	0.039184	-0.0182603	-0.119291	-0.0637446	-0.00827563	0.0496264	-0.0563378	-0.0265514	-0.298421	0.0144683
2610029G23Rik	0	0.0626115	-0.0471107	-0.0248893	-0.0886565	-0.0236084	-0.0794251	-0.0282172	0.0109217	-0.00607008	-0.0897043	0.00360597	0.0385801	0.0225637	-0.0586525	-0.0203553	-0.0168368	-0.0542818	0.0451934	-0.0137281	-0.0135477	-0.0437648	-0.0101725	-0.0772336	0.0112033	0.0157325	-0.00227988	-0.0109482	-0.0588228	0.00369826
2610029I01Rik	0	0.00583166	-0.0281036	0.024493	0.0857626	0.0799741	0.0652273	0.0680088	0.0487156	0.0500173	0.0241777	0.0970926	0.0555524	0.0709396	-0.0207367	0.0440975	0.0360433	0.0549556	0.0483431	0.05721	0.0840773	0.0860632	0.153134	0.0881572	-0.00868579	0.0186186	0.0682099	-0.0159863	0.168782	0.0370185
2610034B18Rik	0	0.0823061	0.0829407	0.129123	0.0249682	0.0881677	0.0885139	0.0577293	0.176994	0.113226	0.0377018	0.121468	0.139925	0.14971	0.163054	0.126717	0.135887	0.184595	0.162558	0.0966707	0.0774397	0.0880624	0.103789	0.0981866	0.0910625	0.0697293	0.112847	0.145115	-0.0212615	0.115835
2610034M16Rik	0	0.0540084	0.0392153	0.0953717	0.0863025	0.0271878	0.0413607	0.0421322	-0.0112974	0.072957	0.0505766	0.109436	0.0636514	0.110364	0.0581254	0.0509736	0.0834468	0.0905217	0.120641	0.328424	0.0715091	0.099317	0.170824	0.158842	0.0799505	0.162922	0.159708	0.091908	0.170766	0.141515
2610034M16Rik	0	-0.0128508	0.0180183	0.0881267	-0.0074401	0.00637137	0.00826694	-0.0497983	0.00910139	-0.00656285	0.000415368	-0.058806	-0.0119204	-0.0156356	-0.0116454	0.00113642	0.019379	0.00637885	0.0129529	0.0155386	-0.0381147	-0.0210889	-0.0198272	-0.0457394	0.0136441	0.0108556	0.0109162	-0.0662609	-0.0691359	-0.00519638
2610035D17Rik	0	0.128306	-0.535975	-0.801846	-0.718852	-0.0146525	-0.0542092	-0.440165	-0.80237	-0.769297	-0.396538	-0.368593	-0.51203	-0.755696	-0.730476	-0.669553	-0.683556	-0.705431	-0.932823	-1.11273	-0.957317	-0.82747	-0.891607	-0.921653	-0.826817	-0.774996	-0.767704	-0.860395	-0.747762	-0.94195
2610037D02Rik	0	0.0245098	-0.0149823	0.0202925	-0.0482004	0.0193545	-0.0121735	-0.0560899	0.0262898	-0.00899883	0.0564722	0.0823291	0.0700445	-0.0733067	0.0193214	0.0131653	-0.0645917	0.0226341	0.0211599	-0.107861	-0.0973063	0.0161177	-0.00294112	0.0645144	-0.0765384	-0.00374695	0.0352138	0.0125322	0.0187161	0.084068
2610039C10Rik	0	0.0454459	0.0999508	0.0504298	0.0496764	0.136228	0.0566269	0.0274575	0.0801534	0.093254	0.0270826	0.0915758	0.0523432	0.0111802	0.0540337	0.0453401	0.0564892	0.0793482	0.0296587	0.0954599	0.00590228	0.143419	0.060763	0.0993775	0.031956	0.106506	0.0724099	0.0385682	0.0396114	0.0396869
2610039C10Rik	0	-0.0215941	-0.504131	-0.792671	-0.699348	-0.0435798	-0.0783727	-0.381664	-0.599402	-0.774598	-0.323996	-0.432245	-0.349494	-0.732394	-0.531045	-0.432694	-0.607206	-0.530614	-0.573361	-0.0663916	-0.703743	-1.04343	-0.637735	-0.730683	-0.690979	-0.791726	-0.551913	-0.827315	-0.397777	-0.535386
2610042L04Rik	0	0.0362493	0.0421612	-0.0498715	-0.00501502	0.117164	0.093408	0.0678232	0.0294057	0.019433	0.0648326	0.117671	0.0543125	0.0184744	0.069063	0.101921	0.138492	-0.00423561	0.0416832	-0.0156828	0.190739	0.0475953	0.038749	0.0933945	0.058565	0.0176495	0.0388764	0.0324275	0.0938886	0.0571131
2610044O15Rik	0	-0.0327442	-0.0601007	-0.191567	-0.0879774	-0.0562519	-0.0736914	-0.139754	-0.171762	-0.126417	-0.142656	-0.20565	-0.154483	-0.108541	-0.162799	-0.15414	-0.177608	-0.187253	-0.194764	-0.185813	-0.156865	-0.19824	-0.166827	-0.19413	-0.158012	-0.13849	-0.139429	-0.171948	-0.191555	-0.177722
2610109H07Rik	0	0.00135749	-0.0191493	-0.0420717	-0.0338859	0.00907492	-0.0795336	-0.0418356	-0.00848502	-0.0773247	-0.0288655	0.00124661	-0.0650206	0.015534	-0.0154987	0.0708761	0.0826213	0.0353172	0.00104269	-0.0113461	-0.00970554	-0.0608432	0.0581942	-0.023309	0.00950366	-0.0850843	-0.0105955	0.0348271	-0.0139064	0.0325698
2610109H07Rik	0	-0.0719169	0.0557636	-0.0255831	-0.042479	-0.0233052	0.0079852	0.00643403	-0.0281659	0.0342377	-0.00701558	-0.0364199	0.0157752	0.0500633	0.0050789	0.101394	-0.0169666	-0.026954	0.00371794	0.0448123	0.0536835	-0.0408342	-0.0540639	0.0428609	0.0324415	-0.0253922	-0.0130299	0.0248322	0.00165574	0.0120513
2610109H07Rik	0	0.0421611	0.0941886	-0.00198771	0.0448631	0.0218633	-0.0513354	-0.0259378	0.0143819	-0.00570379	0.0336549	0.0703661	0.0648277	0.0495946	0.00181628	0.0249894	-0.00620714	0.0077636	0.0779793	0.0573343	0.0713426	0.0521332	0.0122577	-0.0135955	0.00419425	0.137954	0.0984424	-0.0546173	0.0696945	-0.0111384
2610203C20Rik	0	-0.0689751	-0.0859328	-0.0841716	-0.0482677	-0.0734157	-0.0812415	-0.0915565	-0.0405946	-0.103279	-0.0401238	-0.0678261	-0.0503417	-0.0750733	-0.0279782	-0.0255873	-0.0816544	-0.0491886	-0.0773702	0.000984947	-0.025523	-0.059668	-0.0218275	-0.0654756	-0.0953227	-0.0493332	-0.0558384	-0.121042	-0.0682063	-0.0783481
2610203C22Rik	0	0.0137199	-0.00358897	-0.0379582	-0.0915271	-0.0494781	-0.0159141	-0.0267876	-0.0511068	0.0453401	-0.0142663	-0.0250659	-0.0322587	0.00615219	-0.0273696	0.0175666	-0.0143107	-0.00893233	-0.0196722	-0.165325	-0.0364297	-0.0485396	-0.0285103	-0.0654333	0.0116421	-0.0172459	-0.0494781	0.0162495	-0.0285424	-0.11189
2610204G22Rik	0	-0.0707236	0.00530292	-0.00630249	-0.0460345	0.0237618	-0.0390051	0.0108925	-0.127043	-0.0191761	-0.00282485	-0.00113502	-0.0044674	-0.100734	-0.0145602	0.0125879	-0.0391136	-0.00413067	-0.0333834	0.0271743	-0.0218837	-0.0827164	-0.12023	-0.0921884	-0.0743186	-0.0538047	-0.00272342	-0.011033	-0.030629	0.0183769
2610204G22Rik	0	0.0140949	-0.0743114	-0.0524906	-0.00078909	-0.0207489	-0.084109	-0.0276461	-0.0851093	-0.0456008	-0.0541755	-0.0229108	-0.035608	-0.0261708	-0.0523962	-0.0759837	0.0347574	-0.0429706	-0.038978	0.0719105	-0.109075	-0.0994526	-0.0572516	-0.0348905	0.00799837	0.0122381	-0.0684712	0.000414085	-0.0395871	0.0237232
2610206C17Rik	0	0.0796571	-0.0400526	0.0335715	0.0491824	0.0207082	0.0147513	-0.0385923	0.0943307	-0.0382536	0.018283	-0.0175752	-0.0331536	-0.00564163	0.00629239	0.0526643	-0.0124174	-0.0529725	0.0118034	-0.0472926	0.0118247	0.0700063	-0.0410711	0.00233034	-0.0873424	0.0512438	0.0116694	0.0267986	0.0828703	0.00226792
2610301B20Rik	0	-0.0545378	0.0123834	-0.0936771	-0.119873	-0.0246995	-0.0439312	-0.0251762	-0.0251275	-0.0270126	-0.0319567	-0.0821357	-0.0823383	-0.00968502	-0.0617991	0.0612864	-0.0478689	-0.0552286	-0.0586215	0.354035	-0.0802663	0.0103639	0.049139	0.00680293	-0.0613408	0.00516658	0.00927913	0.0640451	-0.0852847	-0.00452401
2610301G19Rik	0	0.0867105	-0.101106	-0.0940348	-0.104562	0.100339	0.136638	0.0246387	-0.190507	-0.115501	0.0217023	0.057316	-0.0444044	-0.141578	-0.134359	-0.200587	-0.224219	-0.154947	-0.0374291	-0.529536	0.0565645	-0.0303094	-0.0551567	-0.0724763	-0.112161	-0.049696	-0.111251	-0.0138135	-0.0178319	-0.0572313
2610301G19Rik	0	0.0609569	0.0535034	0.00330355	-0.0581731	-0.0359795	0.00576749	0.0227681	-0.00740845	0.00301401	-0.0391529	0.0227613	0.00422884	-0.051914	0.0275646	0.00706283	0.0209344	-0.0882511	0.005634	-0.0481798	-0.03363	0.0290822	-0.0294438	-0.037993	0.0037887	-0.0288847	-0.0249248	-0.0372612	-0.0181707	-0.024931
2610305D13Rik	0	0.0148494	0.0103421	0.0411402	0.077523	0.0253144	0.0225408	0.0362262	0.0271224	-0.0985681	0.0204514	-0.00420181	-0.00841761	0.0445601	-0.0505346	0.0379641	-0.0590958	0.0213641	0.0524963	-0.071154	0.0354414	0.115154	0.0545565	-0.0204952	0.073062	0.0842832	0.121156	0.136653	0.0887921	0.077275
2610305D13Rik	0	-0.05456	0.0268565	-0.0243995	-0.0713843	-0.0274778	-0.0865637	-0.0834234	-0.0757979	-0.0295407	-0.0139131	-0.0538764	0.00938166	-0.0530127	0.0319112	0.0315594	-0.0320534	-0.0408508	-0.0124092	0.144163	-0.0416761	-0.0173582	0.0252869	-0.0320459	-0.0383342	0.00531543	-0.0368097	0.0378333	0.104768	-0.0187919
2610318N02Rik	0	0.0172196	0.0934171	0.13107	0.111897	0.106111	0.0808551	0.0495525	0.10459	0.113259	0.0621384	0.10926	0.0791612	0.114727	0.0753705	0.0881759	0.144423	0.0917553	0.00691582	0.0950202	0.117432	0.067044	0.0431107	0.0827086	0.0819948	0.0705948	0.0877367	0.106931	0.0806192	0.0633733
2610318N02Rik	0	0.00306698	-0.113363	-0.0369455	-0.0185146	-0.0327087	-0.0672245	0.038771	-0.064162	-0.0325027	-0.00852785	-0.0502148	-0.0153686	-0.0590177	0.00494275	-0.0207455	-0.0125978	-0.0303008	0.0113652	-0.00691321	0.0398181	-0.0378165	-0.10665	0.0140723	-0.00937762	0.0564839	0.0026104	-0.029333	-0.112968	-0.00404409
2610507B11Rik	0	-0.29438	-0.298511	-0.135696	-0.371496	-0.440409	-0.420359	-0.390553	-0.428551	-0.443583	-0.513005	-0.674071	-0.559068	-0.592163	-0.593385	-0.901232	-0.75321	-0.650661	-0.704709	-0.943029	-0.57374	-0.559068	-0.266266	-0.870276	-0.719144	-0.410581	-0.498704	-0.287071	-0.429603	-0.562252
2610507B11Rik	0	-0.0237642	0.00432862	0.0235508	0.0660593	-0.0241763	-0.0673171	0.050843	-0.0121106	-0.047608	0.000657836	0.0682126	-0.026379	-0.0172438	0.0690334	0.0332954	0.0589031	-0.0801061	-0.0231301	-0.0282328	-0.0231784	0.091746	0.0574663	0.0323175	-0.0518979	0.0108382	0.0142092	0.0694563	-0.00910527	-0.0454051
2610507B11Rik	0	0.117354	0.0151502	0.0125918	0.0767585	0.0460894	0.0766215	0.0138185	0.0946215	0.0503725	0.0957302	0.0378375	0.0819709	0.00560301	0.0850278	-0.0171732	0.0548011	0.00760104	0.0844577	0.029873	0.0989456	0.0704634	0.0891176	0.0687218	-0.00915437	0.0998392	0.0431676	0.0718073	-0.00513892	0.0411053
2610524H06Rik	0	0.0186224	0.00385322	0.0265841	0.0667755	-0.020539	0.0580739	-0.00591732	0.0537233	0.0711801	0.0712729	0.0412579	0.0153246	0.0254241	0.0516644	0.0125999	0.0554654	0.0662424	0.0144074	0.0301711	0.0620398	0.00669164	0.0185667	0.0556429	0.0927205	0.0122569	-0.0719575	-0.0251266	-0.00675636	0.0365149
2610524H06Rik	0	0.0145923	-0.0180855	-0.0290153	0.0284034	-0.0235887	0.0123869	-0.027077	0.0288991	0.0407399	0.0133772	-0.0870502	-0.0664475	-0.0616267	-0.0244102	-0.022752	-0.0394603	0.0146584	-0.0360552	0.0863276	-0.0204929	0.000308514	-0.00735005	-0.0158995	-0.0155705	-0.0438386	0.0316536	0.0164286	0.013674	-0.0384633
2610524H06Rik	0	-0.0322267	-0.0384939	-0.0504081	-0.0150377	-0.0656477	0.0111359	-0.0543797	-0.0495933	-0.0854263	-0.0663116	-0.0973481	0.0256019	-0.0286827	-0.0488763	-0.0712043	-0.0827811	-0.0336851	-0.0159565	-0.0801561	-0.131878	-0.0941559	-0.104408	-0.0729124	0.00307386	0.00261412	-0.0824553	-0.0479118	-0.0296643	-0.0357299
2610524H06Rik	0	0.0182616	0.0195609	0.0311541	-0.00581479	0.0707604	0.0155859	0.0109632	-0.0227685	0.084255	0.043709	0.00533589	-0.020354	0.0816748	0.00971944	0.00931634	0.0737225	0.0579239	-0.104201	-0.0312322	0.202721	0.160419	0.0837004	-0.0321156	0.0908474	0.130782	-0.00812887	0.0209617	0.088102	0.0319351
2610524H06Rik	0	-0.0332089	-0.106424	-0.0892202	-0.0944182	-0.0278162	-0.0398858	-0.00875925	-0.114637	-0.0434619	-0.0698119	-4.4e-05	-0.106424	-0.11081	0.0140359	-0.0126114	0.00444163	-0.0566476	-0.0427735	-0.129592	-0.0845762	-0.0436423	-0.0408783	-0.0909192	-0.0643677	-0.0898995	-0.152862	-0.11676	-0.126635	-0.0604523
2610524H06Rik	0	-0.149439	-0.168513	-0.146279	-0.208235	-0.112917	-0.137407	-0.0686425	-0.191512	-0.180968	0.0587121	0.00818749	-0.0227337	-0.0806508	-0.169873	0.27002	0.364181	0.293844	0.102082	-0.451936	0.354623	0.317892	0.24752	0.0801811	0.447213	0.342589	0.381907	0.468087	0.262828	0.476771
2610528A11Rik	0	0.00709932	-0.0679732	-0.0272718	-0.0254494	-0.0331252	-0.0215038	-0.0104587	-0.00821175	-0.0662183	-0.00163259	-0.089017	-0.0781238	-0.0574106	-0.00536282	-0.0417096	-0.0836396	-0.0328354	-0.0894906	-0.0388733	-0.00666224	-0.100664	-0.064406	-0.0610319	-0.0568312	-0.0779917	0.00296431	-0.0182243	-0.0912565	-0.0706831
2610528E23Rik	0	0.00860466	0.00504833	-0.0127618	-0.0404937	0.0182234	0.00368547	0.0632389	0.0404313	0.0826052	0.0999874	0.0513287	0.0934821	0.0447217	0.0256168	0.0441957	0.0250126	0.106955	-0.0548203	0.351848	0.0336399	0.0163261	0.018797	0.0490783	-0.0561991	-0.0475308	-0.00527354	-0.0445725	-0.0416949	0.116477
2610528J11Rik	0	-0.03865	-0.03125	-0.0570539	-0.0300396	-0.0965154	-0.0954884	-0.0796032	-0.0157572	-0.0464941	-0.0272236	0.0452545	-0.0530893	-0.0141715	-0.0288842	-0.0521608	-0.00358513	0.0213545	-0.0089441	0.0393307	0.0144711	-0.00247638	0.0130969	-0.0256431	0.00634614	-0.0695411	-0.0319568	0.0175084	0.027134	-0.0476246
2700007P21Rik	0	0.0357608	-0.07917	-0.00787385	0.0284798	0.0035522	-0.00557104	0.00654545	-0.0264216	-0.0139454	-0.00968975	-0.073104	-0.0725261	0.0231644	-0.0468509	-0.0105972	-0.0143368	0.057192	0.028717	0.00826241	-0.0146261	0.0117954	-0.0374796	-0.0149333	0.0152884	-0.00829734	0.0724486	-0.0349283	-0.0344517	-0.022039
2700007P21Rik	0	-0.0420206	-0.0882798	-0.00630765	0.015366	-0.01632	-0.0155315	-0.0389006	-0.0222516	0.0125092	-0.08327	-0.0319081	-0.0422683	-0.0419217	-0.107747	0.0300141	-0.0721895	0.00411447	-0.0100899	-0.00690615	-0.142099	-0.037557	-0.0455576	0.0356717	-0.0394594	-0.036829	-0.0618595	-0.0282539	-0.0713826	-0.00848818
2700007P21Rik	0	0.115816	-0.177499	-0.0534021	-0.182946	-0.0113696	-0.174311	-0.136765	-0.123774	-0.0748322	-0.195993	-0.219297	-0.301978	-0.195174	-0.0551515	-0.26481	-0.307293	-0.320365	-0.263599	-0.13564	-0.185277	-0.12259	-0.199269	-0.225934	-0.317315	-0.150339	-0.227236	-0.175786	-0.137026	-0.228362
2700007P21Rik	0	-0.0232062	0.043171	0.0541028	-0.0091245	0.0209546	0.0790848	-0.0307775	0.0636348	0.0437071	0.0791791	0.0428693	0.0448973	-0.0609244	-0.00894206	-0.040701	0.0715364	0.0826223	0.089538	0.079465	0.0961703	0.0367887	0.00871768	0.0801608	0.0885246	0.0778024	0.0733596	0.0268834	-0.0148308	0.0593132
2700023E23Rik	0	-0.00414115	-0.050563	-0.00588301	-0.0143304	-0.0869749	-0.138377	-0.0442081	-0.0459219	-0.0358295	-0.066864	-0.103328	-0.12145	-0.084375	-0.0736683	-0.0998828	-0.0698576	-0.10071	-0.07386	-0.134118	-0.0977119	-0.152349	-0.126649	-0.12361	-0.11967	-0.155151	-0.0883105	-0.118923	-0.162395	-0.149723
2700029M09Rik	0	0.200246	0.0179016	0.102035	0.296773	0.242653	0.172482	-0.00226885	0.102762	0.22492	-0.071902	-0.167911	0.121505	0.111043	0.307597	0.00525855	-0.039802	-0.00954163	-0.106743	0.10041	-0.243392	-0.251882	-0.342361	-0.290758	-0.194176	-0.309671	-0.252644	-0.283145	-0.379648	-0.401893
2700033N17Rik	0	0.0736128	0.0187002	-0.0339809	0.00536928	-0.0147287	-0.0106628	0.00410889	0.0470267	0.0095135	0.0136819	-0.00305295	0.00264825	0.0840278	-0.00999119	0.0648338	-0.0134307	-0.0269116	-0.048036	0.00385309	0.0377298	0.0188733	-0.0213068	-0.0478844	-0.0573377	-0.0372595	0.0437011	0.0380554	0.0406759	0.0201709
2700046A07Rik	0	-0.0578567	-0.0241783	0.0839203	0.0206077	-0.0221671	0.0240223	0.0640409	-0.0136442	0.0273781	0.0562503	0.00312094	-0.0734579	0.0108942	0.0175535	-0.0398303	0.0593853	0.031189	0.0401984	0.0558271	0.0891788	0.0289668	0.011755	0.0396561	0.0680342	0.0279617	-0.00389834	0.0867965	0.0375474	0.0293526
2700046G09Rik	0	0.034906	0.0378564	0.00652135	-0.0346028	0.0923131	0.0891156	0.0267162	0.0423908	0.0357897	0.0300446	0.0531701	0.0664144	0.0507891	0.0011887	-0.0328886	0.0197402	-0.00262574	-0.0968519	0.0283477	-0.147743	-0.107049	-0.101251	-0.0894767	-0.0710193	-0.0846396	-0.0572754	-0.115529	-0.0875629	-0.181714
2700046G09Rik	0	0.0579277	0.0854917	0.0722556	0.142122	0.0863315	0.158098	0.109169	0.0494074	0.0880833	0.133186	0.12172	0.138834	0.100456	0.0902135	0.0997887	0.0864812	0.131334	-0.00370907	0.0209387	0.0451658	-0.010286	0.121517	0.0773917	0.053367	0.00530949	0.0703125	0.0624761	0.0474135	0.118907
2700049A03Rik	0	0.00636238	-0.143093	-0.325852	-0.314301	-0.0380966	-0.12431	-0.257009	-0.28244	-0.429839	-0.196404	-0.216539	-0.216941	-0.376657	-0.332863	-0.337137	-0.262497	-0.302089	-0.227016	-0.494264	-0.380971	-0.319222	-0.46987	-0.303345	-0.277417	-0.225754	-0.300173	-0.340568	-0.35288	-0.241255
2700050L05Rik	0	0.0285205	-0.0152505	-0.0197848	-0.0819763	-0.00194706	-0.013542	-0.00994234	-0.0246621	0.0357066	-0.0617308	-0.0474445	-0.0732464	-0.0721646	-0.0574012	-0.0916216	-0.0922995	-0.00770655	-0.198189	0.377959	-0.0951217	-0.153037	-0.167835	-0.157587	-0.102152	-0.217113	-0.152963	-0.177881	-0.136826	-0.167011
2700050L05Rik	0	0.0841034	-0.0159228	-0.0195916	-0.0567757	-0.0138153	-0.0324343	0.0760815	0.0148282	0.0499954	0.0125649	0.0156204	0.0171389	0.108563	0.0791601	-0.00106531	-0.0396414	0.0134455	-0.0534843	0.0520844	-0.0429374	0.0596509	0.000451173	0.126228	-0.0637057	-0.00636654	0.0321835	0.0289356	0.0345879	-0.0105569
2700050L05Rik	0	-0.0411703	-0.0255282	0.00279313	-0.00443663	0.00351643	0.0495342	0.0608298	0.0357165	-0.0524261	0.0168201	0.0326384	0.063243	0.0480894	0.0148171	0.0179432	0.0179637	0.00241737	0.00749023	0.113941	0.0583121	0.0199447	-0.0113238	0.00835542	-0.00694067	0.01575	0.0389137	-0.0653023	-0.0134902	0.0513415
2700050L05Rik	0	-0.0624221	-0.0093154	-0.034663	-0.0182892	-0.036802	-0.0367732	0.00585715	0.013003	0.00786032	-0.0132642	-0.015838	-0.0662468	-0.0605249	-0.105214	-0.0381335	-0.00856585	-0.00766917	0.0415281	0.0090593	-0.0444672	-0.0406511	-0.0279415	-0.0107867	-0.033652	-0.0473314	-0.0331125	0.0274862	-0.049933	-0.0557817
2700060E02Rik	0	0.0027172	-0.132131	-0.0265991	-0.280859	-0.153792	-0.184651	-0.172368	-0.17536	-0.215269	-0.0376658	-0.0590636	-0.102373	-0.202374	-0.0348812	0.0617294	-0.0652681	0.0231042	-0.221909	0.595157	-0.0622094	-0.0840005	-0.110451	0.158318	-0.0027282	-0.107107	0.0285122	-0.257242	-0.132131	0.250614
2700060E02Rik	0	-0.215973	-0.129095	0	0.189162	0.446767	0.0321054	0.111776	-0.0466822	0.195001	0.198749	0.202971	0.163444	0.111776	0.020359	0.243661	0.303996	0.0570768	0.020359	-2.23576	0.322783	0.394736	0.186931	-0.0232602	0.387253	0.440211	0.352311	0.245806	0.483188	0.0412077
2700062C07Rik	0	-0.0650242	0.0223484	0.0519203	-0.000656255	0.0277274	0.102598	-0.0110492	0.0771318	0.0512828	0.00169152	0.0104819	-0.0340573	0.0409156	-0.0424691	0.105388	-0.0264528	-0.0377217	-0.00458039	-0.0133863	-0.00230204	-0.0208769	-0.0232916	0.0692771	-0.0454616	0.000524491	-0.036044	-0.0136965	0.0456077	0.00714388
2700062C07Rik	0	-0.0588833	0.0233939	0.0935676	-0.149766	0.0982433	-0.0425479	-0.0497746	0.0165336	0.00453086	0.0726768	0.0296887	-0.0359624	-0.0179462	0.0422705	-0.0170745	-0.118561	-0.111413	-0.00668101	-0.551828	-0.168894	-0.229422	-0.227878	-0.0846424	-0.255458	-0.236951	-0.106452	-0.291018	-0.283684	-0.0662017
2700062C07Rik	0	0.0440888	0.0135597	0.0929652	0.0565829	0.0486764	0.0596245	0.0736369	-0.0636595	0.0381818	0.123175	0.0097909	0.0375092	0.0716844	0.115651	0.00400182	0.0657218	0.0531049	0.0206568	0.0349752	0.042997	-0.00983524	0.0263037	0.00546992	-0.0168798	0.0330353	0.0757987	0.0921918	-0.0425551	0.0101827
2700062C07Rik	0	0.0618279	0.0720943	-0.0432206	0.0267827	-0.0199123	0.0181057	0.0648592	-0.0266748	0.0183823	-0.00512622	0.0261791	-0.0802689	0.0242227	0.0817675	0.0102912	-0.0580189	-0.121605	0.0141581	-0.289258	-0.0678798	-0.049818	-0.0905714	-0.117255	-0.131324	-0.128014	-0.16422	-0.148244	-0.16932	-0.101332
2700062C07Rik	0	0.163018	0.276943	0.0966386	0.178747	0.14217	0.142754	0.177233	0.161973	0.166989	0.0842199	0.130778	0.138312	0.1658	0.192949	0.115658	0.03709	0.106194	0.157161	0.364855	0.0614524	0.0413201	0.117931	0.125591	0.0197969	0.0490944	0.0769251	-0.0417807	-0.0209766	-0.00246793
2700081O15Rik	0	0.0184296	-0.0656684	0.00684379	0.00973232	-0.0406382	-0.034496	-0.00405664	-0.0353131	-0.0336674	-0.117533	-0.106208	-0.0272146	0.00935833	-0.0675191	-0.0438038	-0.0175751	-0.0662553	0.00948156	0.149578	0.0394261	-0.0182199	-0.00126714	-0.0749041	-0.101169	-0.141456	-0.0443917	0.011975	-0.0817748	-0.0539803
2700089E24Rik	0	-0.0557142	0.23936	0.171002	0.0718198	0.144441	-0.0113084	0.106286	0.0519731	0.0857406	0.0765973	0.123776	0.243549	0.178903	0.159503	0.185867	0.175594	0.160359	-0.173999	-0.819952	0.0991865	0.106286	0.105701	-0.0818297	0.114682	0.253416	0.0926999	0.0469604	0.0183848	0.0970808
2700089E24Rik	0	0.053416	0.00243595	0.0524044	0.0357809	0.0249546	-0.00480444	0.0628146	-0.00824988	0.0756758	0.034904	-0.0403594	-0.0299469	0.0368091	0.0362244	-0.00791443	-0.0211746	-0.0141382	0.0834468	0.00488481	0.0117854	0.0115104	-0.00920922	0.0252671	-0.0530177	-0.00410673	0.0174909	0.0440432	0.044438	-0.0315651
2700090O03Rik	0	-0.0111259	0.0859021	0.120448	0.0328243	0.0896256	0.087854	0.0558241	0.0871726	0.0852659	0.155323	0.124654	-0.00832213	0.134242	0.108044	0.0253203	0.137337	0.0528752	0.196561	0.135853	0.112734	0.154117	0.128653	0.104278	0.105728	0.190163	0.0894855	0.108464	0.170358	0.151788
2700094K13Rik	0	-0.0765186	-0.229797	-0.166221	-0.252298	0.224183	0.0649171	-0.070163	-0.28014	-0.179293	-0.157628	0.00681793	-0.133823	-0.199558	-0.0820952	-0.118015	-0.0357008	-0.140052	-0.486513	0.827181	-0.346112	-0.3126	-0.349861	-0.338325	-0.31493	-0.335204	-0.261462	-0.34803	-0.314524	-0.267441
2700094K13Rik	0	-0.0908384	-0.103698	-0.0932109	-0.099756	0.0678411	-0.0206009	-0.0561397	-0.0626097	-0.0190014	-0.0497253	0.0420724	0.0425134	-0.136022	-0.00596487	0.0483212	-0.107508	-0.123818	-0.095026	0.134342	-0.287619	-0.26078	-0.159144	-0.0944098	-0.117674	-0.273008	-0.205223	-0.328106	-0.30959	-0.273008
2700097O09Rik	0	-0.05652	-0.00313905	-0.186289	-0.193068	-0.118935	-0.000149375	-0.062638	-0.119666	-0.204709	-0.160974	-0.129908	-0.124361	-0.179533	-0.140547	-0.174503	-0.142206	-0.0852284	-0.0277089	-0.227535	-0.281385	-0.386651	-0.25857	-0.254436	-0.291751	-0.401618	-0.225191	-0.34544	-0.228953	-0.3751
2810001G20Rik	0	0.000351088	-0.0268537	0.0372342	-0.0462291	-0.00397519	0.00899397	-0.0335625	-0.00582462	-0.0362144	0.011283	-0.0177159	-0.0259241	-0.0274701	0.0299815	-0.0939687	-0.046471	-0.0197189	0.00250107	-0.0309277	-0.128129	0.0298361	-0.0657946	0.00336932	0.016735	0.0154797	-0.0759266	-0.00413676	-0.0801948	-0.048997
2810002D19Rik	0	-0.00385441	-0.0763601	-0.0514746	-0.0962936	-0.0472064	-0.0427842	-0.0570275	0.0247226	-0.0221742	-0.0224283	0.0165525	-0.0205061	-0.0546277	-0.0464731	-0.0208249	0.0480242	0.0190718	-0.0774891	-0.0454083	-0.00908504	-0.0194808	0.0339473	-0.01672	0.00862131	-0.0755463	-0.143135	-0.0726452	0.00512298	0.0207642
2810002N01Rik	0	0.0312897	0.0920093	0.0569476	0.0641744	0.135153	-0.0791179	-0.0610971	-0.110949	-0.05534	0.115287	-0.0586165	-0.143101	-0.0126725	-0.00283999	0.00109392	-0.0413718	-0.105223	0.0451313	-0.0862497	-0.135198	-0.00787831	-0.145129	-0.0963344	0.0121241	-0.149887	-0.0436457	-0.234524	-0.116524	-0.0801807
2810004N23Rik	0	-0.0140296	0.0314726	-0.0513989	0.0842001	0.0412776	0.0390758	0.00538576	-0.0338611	0.0805131	0.0308822	0.0244435	0.0756353	-0.0118784	0.0242045	-0.0682748	0.0227519	0.00127972	-0.110566	-0.247694	-0.0776311	-0.15991	-0.194145	-0.0795366	-0.0512453	-0.128956	-0.192924	-0.227366	-0.116465	-0.173979
2810004N23Rik	0	-0.013195	0.0106516	-0.0519026	-0.0486474	-0.0251105	-0.0176389	-0.0328563	-0.0179626	-0.0552374	-0.107456	-0.0615228	-0.00714555	-0.0873394	0.113373	0.0123255	0.0381973	0.0199276	-0.0324555	0.142052	-0.0422995	-0.00688699	-0.0429485	0.0257627	-0.0382474	-0.0188766	-0.0424536	0.0129218	-0.0294103	-0.0346741
2810006K23Rik	0	0.0593524	0.0857704	-0.0127011	-0.00347412	0.0341073	0.0359491	0.00360227	-0.0604215	0.00610866	0.013846	-9.98e-05	-0.0189817	-0.0467594	-0.0248196	0.0551214	0.0368437	-0.0185705	-0.0610276	0.071225	0.0625328	0.0674199	-0.0704917	-0.0390345	-0.0405363	0.0386708	-0.00389005	-0.0121268	0.0601605	-0.0638357
2810006K23Rik	0	0.00396866	-0.0232807	0.00689646	0.0786752	-0.00597858	0.0539287	0.0170332	0.0458372	0.0888298	0.104236	0.148304	-0.00801634	-0.00451951	0.0159051	-0.0303632	0.0232188	0.0363914	-0.0017918	0.200426	0.0235027	-0.0125947	0.0581605	0.0277705	-0.0568498	-0.0779364	0.00431106	0.0153752	-0.0310725	0.0123022
2810007J24Rik	0	0.0213474	0.0081584	-0.0968033	-0.0395102	-0.0441386	-0.0540865	-0.0763578	0.0133527	-0.0881864	-0.052194	0.0354522	0.0219071	-0.0166126	-0.0913162	-0.0397665	-0.0213231	-0.00075217	-0.0900344	-0.027118	-0.0397665	-0.0359755	-0.034137	0.0144839	-0.0257384	0.0605321	-0.0538104	-0.0640072	-0.00564788	-0.0578467
2810008M24Rik	0	0.131493	-0.335501	-0.278628	-0.182296	-0.270189	-0.202225	-0.155439	-0.0728456	-0.492751	-0.223465	-0.43055	-0.330108	-0.629283	-0.268245	-0.701239	-0.715205	-0.603584	-0.111826	-1.18371	-0.797799	-0.774043	-0.448195	-0.418995	-0.694444	-0.670481	-0.564475	-0.62259	-0.372271	-0.489207
2810008M24Rik	0	0.0682653	-0.0912086	-0.113021	0.17592	0.0606103	0.0270437	0.161967	0.0251067	-0.262214	-0.120171	-0.163625	-0.0704347	-0.235924	0.0774707	-0.34931	-0.327976	-0.190106	0.0238252	-0.648513	-0.502484	-0.495611	-0.0887518	-0.0130115	-0.274756	-0.254149	-0.139851	-0.309565	-0.217364	-0.336852
2810011L19Rik	0	-0.0495616	0.00644556	-0.0098848	0.0395422	-0.0342724	0.0393783	0.0382418	-0.0116046	0.00230378	0.053709	0.106262	-0.0227273	0.0740367	-0.0182876	0.0123853	0.00943912	0.0658659	0.060341	0.000936654	-0.0322193	0.0385679	0.119099	0.0484066	0.0594432	0.0167513	0.0696308	0.0417606	0.116702	0.0879834
2810021B07Rik	0	0.118866	-0.0431522	-0.0391864	0.107619	-0.108171	-0.0654825	0.0459346	0.118971	-0.0843146	0.00570198	-0.0977858	-0.0325389	-0.072646	-0.0617361	-0.177247	-0.1484	-0.00678232	0.194111	-0.105097	-0.112216	-0.147281	-0.0337659	0.00704032	-0.0481864	-0.120888	0.0330806	-0.0789631	-0.166348	-0.0535895
2810021J22Rik	0	0.0230065	-0.0529774	0.0667514	0.0241022	-0.0247988	0.0345523	-0.0334663	0.0174381	0.0389473	0.0705151	0.0171277	0.0172826	0.0207693	-0.0669912	-0.00568311	-0.029544	-0.0307425	0.0540851	0.0596103	-0.0116872	0.0347746	0.0213244	0.0418262	0.00855929	0.0256315	0.0226856	0.0178683	-0.0660601	-0.0470313
2810021J22Rik	0	0.0230304	0.1325	0.12444	0.0674958	-0.00139307	0.0937436	0.0198401	-0.0116403	0.00558667	0.0274943	0.0346481	0.00158365	-0.0151746	0.00770809	0.00928122	-0.00912236	0.0494014	0.0608378	0.0265626	0.0463143	0.0481056	0.0423258	0.109527	0.0349763	0.103048	0.09443	0.0473035	0.0763508	0.0704221
2810021J22Rik	0	0.0668138	0.034516	-0.107975	-0.047931	0.00610947	0.0138934	-0.0461291	-0.0863296	-0.0917124	0.0443561	0.0675977	0.0656691	-0.0070903	-0.0118009	-0.101151	-0.0390537	-0.0645351	0.0766649	-0.0204801	-0.00395497	0.0211125	0.0604631	-0.0508934	-0.0664098	-0.0579599	-0.0669303	-0.00941324	-0.0759608	-0.0575434
2810025M15Rik	0	0.102354	0.0406628	-0.196243	-0.0916486	0.106389	0.111651	0.0476511	-0.0667468	0.0559988	0.0996014	0.00606357	0.189294	0.0274384	0.0948547	0.0907498	0.130048	0.188659	0.144997	0.380379	-0.196768	-0.0371451	0.144093	0.168626	-0.0459887	-0.241149	-0.195403	-0.115851	-0.231369	0.000914723
2810032G03Rik	0	-0.0686443	-0.0487629	-0.112656	0.0182133	-0.0349917	0.0291244	0.010795	-0.0622665	-0.0234085	-0.118567	-0.000726926	-0.0301395	-0.134275	-0.0456794	0.0239503	-0.0582473	-0.0244261	-0.0173221	-0.0938862	0.0424856	0.0394475	-0.0516091	0.0486472	-0.0364286	-0.05608	-0.0378181	-0.0497026	-0.0821493	-0.0550112
2810039B14Rik	0	0.0378167	-0.0078918	0.0158391	0.0658892	-0.0468372	0.0199173	0.0481962	0.0304868	-0.00265963	0.0950331	0.0443633	0.0828817	0.0213633	0.0410706	2.51e-05	0.0859553	-0.0352388	0.0567731	-0.039375	0.0635532	0.0318152	0.0210158	0.0553787	0.0131588	0.0196255	0.0504369	0.0303742	0.0864597	0.0485849
2810046L04Rik	0	0.101637	-0.142357	-0.268881	-0.311127	-0.0717483	-0.215457	-0.241875	-0.243123	-0.235809	-0.328341	-0.378447	-0.323663	-0.214261	-0.350652	-0.648228	-0.589422	-0.563315	-0.582694	-0.553505	-0.861175	-0.707813	-0.539162	-0.540152	-0.689686	-0.580996	-0.634717	-0.449824	-0.406246	-0.525706
2810046L04Rik	0	-0.0635676	-0.112719	-0.0534103	-0.0704558	-0.0229586	0.00307333	-0.0782229	-0.129725	-0.104731	-0.175636	-0.099361	-0.053832	-0.127439	-0.186786	-0.351583	-0.266438	-0.193895	-0.260284	-0.417233	-0.347685	-0.347556	-0.243007	-0.269875	-0.217167	-0.278802	-0.307671	-0.20106	-0.0706375	-0.140234
2810055F11Rik	0	-0.0609456	0.0337232	-0.0569488	-0.0211556	-0.0356509	-0.0537414	0.0116649	-0.0321551	0.0220187	-0.0766837	-0.0674107	-0.0178476	0.00157302	-0.0616294	-0.0953597	-0.0429702	0.0380283	0.00189731	-0.0161917	-0.021391	-0.0404539	-0.00555327	0.00841479	-0.0164839	0.0219948	0.0320144	-0.145425	-0.0518661	-0.100986
2810055G20Rik	0	-0.0201745	-0.00621361	-0.0193576	0.0338932	-0.0727341	0.00869663	0.025802	-0.0274897	-0.0202783	-0.0603008	-0.0526582	-0.016953	-0.0124245	-0.000633057	-0.0741947	-0.0494488	0.00780453	0.0444889	-0.150001	-0.00694889	-0.0636845	-0.0654877	0.0349862	-0.1204	-0.00166504	-0.0569358	-0.0222952	-0.0264342	-0.00131336
2810402E24Rik	0	0.0104139	0.031991	0.0636827	0.00506686	-0.041048	0.045457	0.0468029	0.00361099	0.0427499	-0.0901432	0.0208272	-0.00820075	0.058771	-0.0462431	-0.0353523	-0.0146163	-0.0296635	0.00369973	0.502678	-0.0437517	-0.0258473	-0.0434685	-0.0901734	-0.0474015	-0.0585808	-0.0656387	-0.0856152	-0.0708146	-0.0823363
2810403A07Rik	0	-0.00685068	0.0166234	0.14109	0.164397	0.0446233	0.0226328	0.12277	0.30905	0.0378701	0.0455562	-0.0288448	-0.0374526	0.103661	0.115335	-0.221483	-0.132065	-0.0593765	0.169199	-0.680457	0.104727	-0.0699013	-0.00685068	0.116415	-0.0887038	0.00111684	0.0341791	-0.156561	0.125734	-0.0946598
2810405K02Rik	0	0.0921575	0.415163	0.270068	0.29604	0.291605	0.321362	0.434644	0.479331	0.547414	0.244277	0.365984	0.288119	0.418479	0.538072	0.171396	0.172457	0.148246	0.177715	1.12034	0.130029	0.230925	0.0861813	-0.0127348	-0.0143531	-0.0875404	-0.0154242	0.016512	-0.00101367	-0.0101622
2810407A14Rik	0	-0.077806	0.0391685	0.0475797	0.0488095	0.0250949	0.0303782	0.0492797	0.0129868	-0.065885	-0.0115887	0.0544034	0.0108803	0.0333566	0.0123986	0.0306657	0.0581819	0.00990701	-0.0180473	0.0901581	0.0198126	0.0607662	0.149504	0.103333	0.0777446	0.0561778	0.0279113	-0.0928954	0.0713274	0.0267436
2810407A14Rik	0	0.0307922	0.0618119	0.0752793	0.0709879	0.0122305	0.0212549	-0.0328264	-0.0676055	0.0119017	0.0181313	-0.0495977	0.0278193	-0.00734066	0.0388865	0.0615697	0.0557916	0.0420401	0.0808362	0.0095176	0.0222725	0.00528412	0.0743099	0.0236083	0.0359379	0.047728	0.0491949	-0.0294117	0.0149332	0.0528216
2810407C02Rik	0	-0.169422	-0.00911966	0.0939356	0.0235389	0.0176784	-0.101377	-0.00316683	-0.0195027	0.127572	0.0169831	0.0565344	0.0506673	0.0927453	0.136178	0.0924948	0.132981	0.0715323	0.126565	-0.423115	0.234104	0.177057	0.122153	0.0874111	0.21656	0.138814	0.192958	0.130321	0.0447648	0.135176
2810407C02Rik	0	-0.159929	-0.173373	-0.275059	-0.00947788	-0.0166435	-0.246399	-0.227069	-0.064292	-0.155397	-0.153117	-0.254964	-0.222507	-0.229734	-0.0621237	-0.252743	-0.0907735	-0.187854	0.0187456	0.0143632	-0.0330344	-0.32269	-0.148702	0.00240378	-0.114916	-0.173373	-0.0488281	-0.488315	-0.411961	-0.29397
2810407C02Rik	0	-0.0836397	0.024486	0.178201	0.198062	-0.105983	-0.042746	0.0596823	0.0561194	0.150413	0.0508501	0.161076	0.107529	0.123566	0.143196	0.242945	0.176778	0.247775	0.158523	0.505887	0.231997	0.217201	0.228076	0.279428	0.254083	0.338401	0.195603	0.1761	0.137654	0.316522
2810407C02Rik	0	0.0367762	0.0399386	0.145142	0.0246095	-0.0382061	-0.0715399	-0.124335	0.0809412	0.0574025	0.0112087	-0.20049	0.00656251	-0.0399004	0.138203	-0.0749153	-0.0215899	0.0033419	-0.513641	-0.842217	-0.372845	-0.480004	-0.318135	-0.315754	-0.109907	-0.259212	-0.108955	-0.223011	-0.0114909	-0.129331
2810408A11Rik	0	-0.0336509	-0.0475028	-0.0592523	-0.026186	-0.0322959	-0.0309727	-0.00115278	-0.0642709	0.013215	-0.0354638	0.00958501	-0.0255816	-0.0472334	0.055643	0.015861	-0.0326764	-0.0297277	-0.0266954	-0.0197257	0.0494508	-0.062589	-0.00334994	-0.0468688	-0.0569676	-0.0110711	-0.0190337	-0.035336	-0.0043465	-0.0806899
2810408A11Rik	0	-0.0334071	-0.0756324	-0.0590961	-0.0318025	0.00276945	-0.00209206	-0.0789199	-0.0214859	-0.0479757	-0.0110484	-0.131896	-0.0272702	-0.0686852	-0.0618544	-0.144859	-0.0139618	-0.0436854	-0.0434703	-0.0824221	-0.100592	-0.0722145	-0.00387333	-0.0651614	0.017393	-0.0524853	0.00854803	-0.0221151	-0.0274579	-0.0193198
2810408M09Rik	0	0.058847	0.0973867	0.16627	0.170919	0.00323862	0.127445	0.173517	0.208581	0.246912	0.0614985	0.0917172	0.151961	0.132417	0.213152	0.0118524	0.00388812	0.0414048	-0.0160464	-0.0811792	-0.0270555	-0.0459632	-0.0159535	0.0375571	-0.00245415	-0.0174237	-0.117873	-0.070506	-0.0119955	-0.045627
2810408M09Rik	0	0.184399	0.586218	0.7363	0.827396	0.18773	0.263385	0.721979	0.601603	0.801581	0.360694	0.415907	0.577406	0.692291	0.705624	0.248266	0.263133	0.20454	0.25927	-0.173405	0.0642942	0.148711	0.0434958	0.111145	0.265245	0.149473	0.0645097	0.143369	0.126062	-0.0640366
2810408M09Rik	0	0.251584	0.890721	1.25603	1.06464	0.180717	0.411638	0.907951	1.09606	1.05616	0.506137	0.586829	0.637123	0.975101	1.05265	0.256853	0.346177	0.397206	0.463516	1.10325	0.312114	0.251795	0.217149	0.333499	0.250608	0.210755	0.123353	0.346677	0.339227	0.207716
2810417H13Rik	0	-0.0476092	-0.0329763	0.0074817	0.016019	0.0443136	0.133403	0.0394733	0.0352789	0.0712454	0.0879139	0.0429538	0.102749	0.115456	-0.0338368	0.0531134	0.096119	0.12967	-0.0091374	-0.101775	0.149296	0.141133	0.106677	0.119104	0.0174222	0.058483	0.0257873	0.265148	-0.0620362	0.0815304
2810422J05Rik	0	-0.0453908	-0.0561829	0.00461111	-0.0637561	0.0669285	0.0692416	-0.0258239	-0.0699536	-0.0665295	-0.0113413	0.0271496	-0.0396909	0.047412	0.023585	-0.03786	-0.00253824	-0.0173097	-0.0947999	-0.253429	0.0866152	0.118258	0.135052	-0.0148098	-0.109774	-0.0345429	-0.0474337	-0.0931623	-0.140396	-0.0659895
2810422O20Rik	0	-0.0522285	-0.215196	-0.205017	-0.111591	-0.168876	-0.117736	-0.213062	-0.120989	-0.198605	-0.204566	-0.203026	-0.231648	-0.20509	-0.212087	-0.178671	-0.198263	-0.208616	-0.218548	-0.17153	-0.272602	-0.184615	-0.241964	-0.23527	-0.202086	-0.192307	-0.198107	-0.133196	-0.208816	-0.198383
2810428I15Rik	0	-0.00304476	0.298842	0.110327	0.129512	0.368105	0.0137288	-0.0586248	-0.0147233	0.0799698	-0.00304476	0.0936517	0.00406451	-0.000627249	0.0438567	-0.0219781	0.0126511	-0.0147233	-0.0872468	1.246	0.0857031	-0.0626271	-0.117128	-0.232787	-0.175666	-0.104162	-0.140877	-0.21616	-0.0236012	-0.205975
2810429I04Rik	0	0.0433656	0.0260555	0.0512702	0.0675633	0.0426884	0.123355	0.0978516	0.101746	0.100778	0.105939	0.106	0.0876907	0.0599127	0.111724	-0.00903533	0.0728887	0.0931936	0.115956	0.155985	0.0921672	0.110968	0.172834	0.0811487	0.0852245	0.0406045	0.113472	0.101249	0.0866675	0.0819408
2810432D09Rik	0	0.072795	-0.0370221	-0.0567583	0.0197626	0.102365	0.154375	0.00207515	-0.0755044	0.072302	-0.0365212	-0.101231	-0.161474	-0.0259953	0.0365279	-0.16189	-0.154115	-0.324611	-0.703003	0.102365	-0.369347	-0.377992	-0.20365	-0.581013	-0.512827	-0.320199	-0.200423	-0.408346	-0.301219	-0.541184
2810433D01Rik	0	-0.0215165	-0.0323747	-0.0754803	0.00029838	-0.0553709	-0.046593	-0.0417106	-0.0382472	-0.0628292	0.00965025	-0.0381626	-0.0868365	-0.0479251	-0.0320868	-0.015532	-0.0405114	-0.0601312	-0.00324464	-0.00472489	-0.0276641	-0.0329104	-0.0491904	-0.102162	-0.0641802	-0.0765861	-0.131357	-0.0044565	0.00591979	0.00122248
2810453I06Rik	0	0.00892725	0.0115097	0.11919	0.0945246	0.042869	-0.0315311	0.0758124	0.0396165	0.125618	0.0549335	-0.0227052	0.031069	0.102153	0.20316	0.102938	0.0361093	0.0802578	-0.0426673	-0.0664012	0.122614	0.125215	0.119781	0.0043444	0.051136	0.0922506	0.0581508	0.0347343	0.115531	0.00792333
2810453I06Rik	0	-0.0553354	-0.0170932	-0.0102531	-0.0219541	0.00344751	0.0689883	0.00635365	0.0453192	-0.0187946	0.0216165	0.0147398	-0.101675	-0.0535933	-0.0167626	0.00642704	0.00993532	-0.000654275	0.0027194	0.016712	0.00113394	0.0483113	0.0060939	0.0532797	-0.0725481	0.0524956	0.0714141	-0.0552112	-0.00476772	0.0045146
2810453I06Rik	0	-0.00559963	-0.0871991	-0.0639164	-0.0974728	-0.0205558	-0.0517737	-0.0255273	-0.0799892	-0.100445	-0.102163	-0.0394007	-0.0701479	-0.134005	-0.0894215	-0.0620215	-0.0909282	-0.112187	-0.142517	-0.192595	0.00555488	-0.174309	-0.177843	-0.134724	-0.13768	-0.207391	-0.174423	-0.13997	-0.15044	-0.178986
2810459M11Rik	0	0.0271319	-0.0664807	-0.0620754	-0.0325721	-0.0100308	0.0401039	-0.00640989	-0.0564616	-0.062101	0.0030257	-0.0158796	-0.0057256	0.000792797	-0.0266468	-0.0469059	-0.0471803	-0.00925003	-0.0161228	0.351066	-0.0163338	0.0163513	0.0161478	-0.0454767	-0.0969713	0.019097	-0.0349207	-0.0230096	0.000456099	-0.0210415
2810474O19Rik	0	-0.0190447	-0.011617	0.0217968	-0.00686323	0.00116222	0.0604229	-0.0441256	0.052419	0.0309598	0.0798079	0.120795	-0.000824487	-0.00141958	-0.0467997	0.117258	0.143313	0.0712682	0.172591	0.584299	0.378954	0.137668	0.0653405	0.202719	0.176722	0.210481	0.269903	0.239947	0.146898	0.31646
2810474O19Rik	0	-0.0664792	-0.0882777	-0.0891104	-0.0717751	-0.0651178	-0.0651869	-0.107443	-0.0707685	-0.0746069	-0.0123315	-0.0803149	-0.0321444	-0.0145994	-0.0708786	-0.0288712	-0.00193104	-0.00597883	0.052441	-0.0710935	-0.0415349	0.0286429	-0.0558526	0.000401815	-0.00896276	-0.00375504	-0.0436818	0.0142492	-0.0526938	0.00386281
2810474O19Rik	0	0.0226371	0.161709	0.189368	0.10403	-0.151497	0.0643026	0.191476	0.28276	0.281236	0.607348	0.531372	0.442638	0.127401	0.0679458	0.912535	0.96753	1.01282	0.535343	0.884469	0.908703	0.8304	0.571034	0.968455	0.575585	0.576948	0.685951	0.390055	0.466577	0.502265
2810474O19Rik	0	-0.0703409	-0.0540563	-0.016355	0.0292081	0.0309293	-0.107402	-0.00520484	0.0163213	-0.0316416	0.0153391	0.0450701	0.00860095	-0.0331943	0.0160709	-0.0521958	-0.00785981	0.0268156	-0.122369	0.237115	-0.0540742	0.0856464	-0.0356224	-0.00833079	-0.00970802	-0.0259725	-0.0282273	0.0168058	0.00574666	0.00811725
2900005J15Rik	0	-0.0518706	-0.101708	-0.0430461	-0.0659066	-0.0370361	-0.0721532	-0.0499661	-0.000568826	-0.0363285	-0.0407581	-0.056365	-0.035105	0.00581447	-0.0387435	-0.103417	-0.0989924	0.00384822	0.000356124	-0.00266446	-0.0825843	-0.0153711	-0.0383584	0.0211155	-0.0311073	-0.0923007	-0.00765813	-0.0409782	-0.10463	-0.0682273
2900006K08Rik	0	-0.0412029	-0.035482	0.00990864	-0.038747	-0.0385386	-0.0455588	-0.0305408	-0.0818679	-0.0782137	-0.0107187	-0.0258764	-0.0489324	-0.0438559	0.000629971	0.00484309	-0.0074599	-0.0716951	-0.0944333	0.0149759	0.00232832	-0.0637532	-0.0479659	-0.0443315	-0.0178043	-0.0376442	-0.0519945	-0.0822901	-0.0683153	-0.11118
2900006K08Rik	0	-0.00637598	0.0568494	-0.00280639	0.0433232	0.047348	0.0310686	-0.016159	0.0165613	0.0305291	0.0102377	0.0114067	-0.0119172	0.0327787	0.0260001	-0.00919865	-0.059267	0.0492987	0.0415413	0.0290375	0.0590033	0.0134288	0.0354769	0.0153786	0.0825513	0.0953962	0.111333	0.00554467	0.0272473	0.0435532
2900010M23Rik	0	-0.347397	-0.339412	-0.232849	-0.316524	-0.338433	-0.210274	-0.326452	-0.362571	-0.338433	-0.244592	-0.176296	-0.436421	-0.459337	-0.207911	-0.317368	-0.397744	-0.661299	-1.00144	0.296802	-0.731767	-0.736893	-0.744013	-0.625431	-0.72686	-0.939375	-0.99068	-1.19711	-0.961317	-0.5107
2900011O08Rik	0	-0.0296615	0.0394395	0.0729169	0.0624802	0.0332622	0.0191448	0.0266153	0.026902	0.106812	-0.000681392	0.0380339	0.0364333	0.0291771	0.039511	0.0870799	-0.0450922	-0.0137568	0.059562	0.0191976	0.12805	-0.0196575	0.0350513	-0.0123774	5.92e-05	-0.0128846	0.0303404	0.039457	0.0555531	0.0435641
2900011O08Rik	0	-0.101571	0.024414	-0.00193625	0.0383306	0.0240074	-0.0680006	0.00507777	-0.0652196	0.0199849	0.00634318	-0.0141777	0.0634948	0.00601548	0.00539981	0.0285511	-0.0136478	-0.0621506	-0.0638303	0.127287	0.0467869	-0.0581382	-0.040215	-8.22e-05	0.0181689	0.0465164	0.0204765	0.0175587	-0.0192993	0.00377124
2900011O08Rik	0	-0.0858184	-0.0146883	-0.0669452	-0.0337598	-0.0286149	-0.00401765	-0.0589768	0.00677526	-0.0377685	-0.0618248	-0.087146	-0.0633338	-0.0811862	-0.0429561	-0.0466088	-0.0398147	-0.0267559	-0.0140112	-0.119792	-0.0406099	-0.0308523	-0.00297084	-0.0232566	0.0125479	-0.0154694	-0.0142666	-0.046323	-0.090673	-0.0583082
2900026A02Rik	0	-0.000468311	-0.0454801	-0.141629	-0.246682	-0.0476486	-0.0118767	-0.0836001	-0.123925	-0.208816	-0.0506403	-0.142923	-0.0918239	-0.211426	-0.0701528	-0.247144	-0.128607	-0.197174	-0.170136	-0.32474	-0.174023	-0.145066	-0.169922	-0.257572	-0.125112	-0.149023	-0.0943004	-0.183947	-0.148912	-0.131744
2900026A02Rik	0	-0.0753414	-0.0701739	-0.056997	0.014999	-0.162252	-0.0218661	-0.110316	-0.0637078	-0.0905205	-0.0875527	-0.00612889	-0.138408	-0.038188	-0.0131137	-0.0554499	-0.056358	-0.0754592	-0.0248991	0.133405	0.00280539	-0.0212237	-0.072632	-0.0258068	-0.00310606	-0.024686	-0.0375683	-0.0604629	-0.0469884	-0.0672953
2900041M22Rik	0	-0.0596229	-0.0281329	-0.0324885	-0.0872523	-0.100051	-0.0375898	-0.0129111	-0.00140663	-0.0625022	0.0321884	-0.126671	-0.0559073	-0.085394	-0.0515283	-0.0782763	-0.0802673	-0.0470872	-0.00908059	-0.120871	-0.160139	-0.0313348	0.00487932	-0.0609015	-0.175537	-0.0136196	-0.0148229	0.0333378	-0.0568615	-0.123123
2900052N01Rik	0	-0.0822332	-0.0236717	-0.0685826	-0.0460924	-0.131177	-0.0732516	-0.114965	-0.0998493	-0.0320929	-0.0812927	0.0225683	-0.0972411	-0.0113458	-0.08104	-0.0510864	-0.0388707	-0.0673487	-0.0883495	-0.0218046	-0.108289	-0.0540225	-0.0246729	-0.0143261	0.00308083	0.0168736	0.0259599	-0.0434451	-0.0486678	-0.0943383
2900053A13Rik	0	-0.159931	0.00267875	0.178639	-0.0404114	-0.251775	-0.192274	-0.116013	-0.230408	-0.308372	-0.0345491	-0.0842145	-0.180087	-0.197401	-0.319699	-0.22191	-0.386	-0.211984	0.0176427	-0.0212971	-0.139644	-0.241687	0.0899672	0.0839097	-0.20757	-0.196191	-0.236829	-0.134171	-0.0938038	-0.0389095
2900060B14Rik	0	0.728638	0.564129	0.555163	-0.0822869	-0.71712	-0.415815	-0.273573	-0.0907539	-0.367005	0.250246	-0.275546	-0.208473	-0.393461	-0.625287	-0.598503	-0.27235	-0.539059	-1.13213	-0.42671	-1.21337	-1.16854	-0.995823	-1.12464	-0.605836	-0.813178	-0.488834	-0.397672	-0.672016	-0.728418
2900092C05Rik	0	-0.118627	-0.0504011	-0.107827	-0.0522189	-0.191239	-0.126073	-0.139095	-0.141503	-0.156114	-0.186097	-0.0916908	-0.0994187	-0.169799	-0.0463159	-0.103347	-0.0969126	-0.120259	-0.128789	-0.059527	-0.0681364	-0.10106	-0.0676315	-0.156317	-0.046042	-0.102818	-0.0528705	-0.0928627	-0.036241	-0.106268
2900097C17Rik	0	0.0502468	0.0546021	0.114721	0.150737	0.00028294	-0.0341702	0.0888819	0.164748	0.196721	0.121823	-0.0488088	0.188043	0.319114	0.134129	0.249013	0.361719	0.338838	0.5516	-0.139185	0.347811	0.534047	0.439992	0.444575	0.39737	0.245661	0.353669	0.441294	0.373241	0.410997
2900097C17Rik	0	-0.00335265	-0.00563208	0.0227463	0.0690334	0.0156259	0.0360455	0.008125	0.000706819	-0.0039211	0.0427317	0.0352461	0.0583017	0.0873828	0.0261443	0.073865	0.0372495	0.0569413	0.0278481	0.0293423	-0.0190385	0.0852248	0.029729	0.0188184	0.0941505	0.00989152	0.0420001	0.0329787	0.024937	0.042891
3010003L21Rik	0	0.0514847	0.00632096	-0.0751714	-0.0794789	0.03815	0.00289502	-0.0281289	-0.0602431	-0.086542	-0.0206223	-0.0849528	-0.043026	-0.0313713	-0.0211375	-0.0759144	-0.00268559	-0.0722727	-0.0842277	-0.118116	-0.131258	-0.0206886	-0.0714159	-0.0714266	-0.123993	-0.074896	-0.0511451	-0.0924455	-0.100708	-0.0822238
3010026O09Rik	0	-0.0162783	-0.182273	-0.207392	-0.311532	-0.0928428	-0.0618161	-0.242093	-0.339614	-0.290563	-0.220027	-0.203206	-0.227849	-0.25615	-0.281433	-0.265999	-0.247588	-0.221095	-0.22657	-0.271407	-0.257987	-0.202867	-0.274109	-0.317699	-0.236536	-0.323153	-0.296859	-0.321406	-0.286872	-0.267947
3010033K07Rik	0	-0.0244251	0.0171189	0.0509003	0.103945	0.0724949	0.0791814	0.017431	0.0225494	0.0439848	0.00618521	0.0322482	-0.0172036	0.00179383	-0.0346468	-0.0296812	0.117871	0.0710861	0.0132383	0.00043777	-0.0597301	-0.0489922	0.0143915	-0.0398962	0.0214336	0.00467743	-0.0614452	0.00601551	-0.0443799	0.0724755
3110001D03Rik	0	0.141328	0.156427	-0.279365	-0.194291	0.135977	0.123989	0.081354	-0.381959	-0.17931	-0.0631022	-0.19991	-0.295475	-0.451797	-0.168946	-0.480859	-0.53084	-0.712218	-0.282701	-1.46417	-0.810748	-0.976303	-0.763958	-0.828576	-0.732361	-0.707688	-0.786788	-0.855537	-0.798479	-0.84189
3110001I22Rik	0	0.0197988	0.0300459	0.0518856	0.00247026	0.0445512	-0.0594377	0.0877942	-0.000944707	0.0619673	-0.0231001	0.0489573	0.00242039	0.0281708	0.066001	0.0390555	0.00954916	-0.0123706	0.0400229	0.0517656	0.106647	0.0165497	-0.0445941	0.0195935	0.041776	0.0438137	-0.0105234	0.0300845	0.0631984	0.00251907
3110002H16Rik	0	0.121142	0.100603	0.22535	0.217398	0.129741	-0.119723	0.107563	0.189362	0.125188	-0.0836522	-0.034054	-0.0897804	-0.00325704	0.139731	-0.306058	-0.27838	-0.147615	0.463521	-0.544578	0.192279	0.0150318	0.0597983	0.0935334	0.125611	0.0160095	-0.105632	-0.00679495	0.0389029	0.113275
3110002H16Rik	0	-0.0597424	-0.0112195	0.0897709	0.173026	-0.0515778	-0.0405856	0.0496219	0.0570504	0.113098	-0.0842989	-0.0210341	-0.02653	0.092085	0.153834	-0.0409276	-0.00907178	0.0804673	0.13502	-0.145544	0.0328096	0.0660001	0.210492	0.156489	0.0940086	0.0135033	-0.0291112	-0.0353094	0.0215815	0.0227615
3110003A17Rik	0	-0.023764	-0.00250688	0.0870396	0.0200711	0.00590438	-0.00841515	0.139427	0.0906549	0.0115911	0.0480942	0.0513676	0.0608379	0.0594226	0.0425381	0.139279	0.0012532	0.0643322	0.0802695	-0.0111819	0.0758629	0.0195606	0.0742594	0.0629259	0.069701	0.046082	0.0186609	0.024112	0.0199379	0.0282523
3110007F17Rik	0	0.0342599	0.0728675	0.0278639	-0.0528412	0.0300642	0.0680801	0.0275327	0.0204246	-0.0348729	0.108867	0.016567	0.0461269	0.00934199	0.0481962	0.00523296	0.0639718	0.0573518	0.0176982	-0.0622548	0.02366	0.00514144	-0.0156404	0.00145206	-0.0177878	0.0326138	0.0677438	0.00898142	0.00705844	-0.0419772
3110009E18Rik	0	-0.0360541	0.24482	0.720688	0.66811	0.0512519	0.134975	0.259906	0.763906	0.455174	0.309475	0.44652	0.705951	1.05412	0.606587	1.72139	1.58984	1.59645	1.76841	1.38095	1.89205	1.64212	1.95461	1.90099	1.59044	1.65115	1.8443	1.67275	1.84255	1.89551
3110021A11Rik	0	-0.0467578	-0.0048301	0.0418672	-0.0332516	-0.0100394	-0.0185159	-0.0252926	-0.0211801	-0.0307929	0.0162791	-0.0373893	-0.118422	-0.0513849	-0.0154366	-0.045331	-0.051056	-0.00907587	-0.0997013	-0.0832322	-0.100916	-0.019681	-0.0747686	-0.0328678	-0.0632717	-0.0423107	-0.0989002	-0.088162	-0.113686	-0.0718973
3110035E14Rik	0	0.0193216	-0.143283	-0.00118639	-0.021835	-0.0299328	-0.0155906	-0.0831934	0.0397363	0.0260771	-0.0459645	-0.0295145	0.0138152	-0.0446922	-0.0275622	-0.0481555	0.0295282	-0.115024	0.037855	-0.0503319	-0.0490748	-0.0969412	-0.00799591	-0.0577066	-0.0265073	-0.0576903	0.0159903	-0.0239889	-0.109453	-0.0570639
3110035E14Rik	0	0.0132658	-0.0109611	0.00205204	0.0315156	0.0512066	-0.0941308	0.075137	0.0985134	-0.0151612	-0.0318557	-0.0013253	0.027124	0.0149059	0.0366588	-0.0220683	-0.0604184	-0.00910449	0.02745	0.0367722	-0.045336	0.0797493	0.0333718	0.0213056	0.00725358	0.0251948	-0.0429008	0.00884938	-0.055421	-0.013211
3110040M04Rik	0	-0.0751438	-0.0613384	-0.111447	-0.123148	-0.136361	-0.0931296	-0.0877186	-0.0699979	-0.0485637	-0.0240453	-0.121142	-0.0174045	-0.107075	-0.013934	-0.125371	-0.0339741	-0.0753519	-0.0971816	-0.0544426	-0.0386046	-0.0993238	-0.0490163	-0.0492877	-0.133679	-0.0648983	-0.0655144	-0.071154	-0.0499326	-0.0746212
3110040N11Rik	0	0.0994681	0.0647884	-0.0897085	0.0223646	0.0692264	0.0853559	0.0140644	-0.0755259	-0.0432253	-0.000671611	0.127998	0.0875223	-0.00396726	0.0478432	-0.0228193	0.103261	0.00864418	-0.191293	-0.145291	-0.203201	-0.147602	-0.147602	-0.266802	-0.227564	-0.287074	-0.204129	-0.384529	-0.328559	-0.340957
3110043O21Rik	0	0.0365594	-0.0534712	0.06052	-0.123305	0.0121739	0.369993	0.548404	0.0930201	-0.363422	0.272668	0.559669	0.562462	0.205348	-0.277196	0.0594551	0.117297	0.300449	0.526701	-1.10688	0.365156	-0.0259272	-0.14135	0.452807	0.221953	0.0145956	-0.0243581	0.0505937	0.527366	0.192544
3110047P20Rik	0	-0.0505019	-0.0222317	-0.0564769	-0.0250939	-0.00498291	-2.09e-05	0.0359663	0.00607978	0.0462662	0.00423567	0.0405183	-0.0150546	0.0277307	0.0336412	0.0516016	0.0293034	0.00519461	0.188893	0.427664	0.0447598	0.107143	0.17122	0.0397851	0.0719517	-0.0175627	0.123529	0.118654	0.0835351	0.0595483
3110047P20Rik	0	-0.133147	0.013169	0.0160419	-0.00247314	-0.0228913	-0.00742081	-0.0280562	-0.0922377	-0.0521059	-0.0556548	0.00119075	-0.0186101	-0.0209271	0.0205423	0.0417474	0.0173447	-0.0474122	-0.0196522	0.0487714	-0.0418332	-0.0321609	-0.0683176	-0.0479211	-0.0709996	-0.0636103	-0.0405296	-0.0411533	-0.045381	-0.0563817
3110053B16Rik	0	0.00614413	-0.0388885	-0.0739271	0.00239555	-0.0548826	-0.093734	-0.00847109	-0.0270098	-0.00920216	-0.0226142	-0.0662385	-0.0116629	-0.0200173	-0.0381389	-0.0474413	-0.0748187	-0.0268837	-0.0204434	-0.014558	-0.0414833	0.00138095	-0.0668352	-0.0627658	-0.0464222	0.0480583	-0.0438936	-0.00743175	-0.0456346	-0.0262761
3110053B16Rik	0	0.0268796	0.0716416	0.0569719	0.0510054	0.0725464	0.0462216	0.0791036	0.018605	0.0340609	0.0121219	0.0869196	0.10126	0.054583	0.068877	0.0162128	0.00148148	0.0432231	0.0523476	0.131521	0.0288107	0.067504	0.0161539	0.0300685	-0.0194813	0.0159668	0.0449032	0.0341323	0.0614853	0.0950483
3110056O03Rik	0	-0.0050561	-0.212464	-0.253244	-0.186546	0.00881125	-0.165003	-0.311092	-0.352365	-0.304771	-0.369488	-0.304369	-0.408365	-0.46948	-0.377229	-0.515984	-0.390838	-0.502962	-0.365643	-0.145833	-0.366841	-0.297281	-0.5469	-0.410678	-0.481391	-0.440201	-0.450573	-0.505985	-0.361829	-0.408993
3110062M04Rik	0	-0.0537368	0.0075357	-0.0412789	-0.106924	-0.0943892	-0.141206	-0.0976117	-0.140039	-0.0813759	-0.134928	-0.135515	-0.0455121	-0.109218	-0.115221	-0.152291	-0.144187	-0.174701	-0.0393579	-0.0810923	-0.209073	-0.134264	-0.0960247	-0.151726	-0.120269	-0.123874	-0.0922041	-0.102689	-0.0979663	-0.0825483
3110070M22Rik	0	0.0453993	-0.0538114	-0.0439244	0.0167329	0.0871318	-0.0366971	-0.00737058	-0.0350289	-0.0694423	0.0791688	0.0783207	-0.0514419	0.0204852	0.0616438	0.00169541	0.0326843	0.0134805	0.0418112	-0.0209859	-0.00139154	0.0241387	-0.0394032	0.037632	-0.00500446	-0.0444105	-0.0415387	0.000132846	-0.0293032	-0.00412532
3110079O15Rik	0	-0.0422912	-0.0316998	-0.023615	-0.0696228	0.0112982	-0.0228733	-0.0404987	-0.0456131	-0.0616136	-0.0405107	-0.063032	-0.0396119	-0.0290653	-0.0857048	0.0123638	0.00098516	-0.0362684	0.00924219	-0.0286335	0.00722759	-0.0287074	-0.0134322	-0.0512561	-0.0277366	0.0247231	-0.0471014	-0.0275949	-0.0419483	0.00992217
3110082D06Rik	0	0.0578227	0.0850422	-0.0175653	-0.0592991	0.0677041	0.000421008	0.0043383	-0.0218379	0.0105831	-0.0416967	0.00751294	-0.0732882	0.0152731	-0.0452471	0.0237797	0.0174873	0.0192755	0.019936	0.0207191	-0.0163078	-0.0143914	-0.0157723	0.119129	-0.00851377	-0.00215088	-0.0999687	-0.101411	-0.0398891	0.0473891
3110082D06Rik	0	0.0633862	0.0431369	0.0106928	0.0358713	0.010878	0.0326398	-0.0273339	0.0349475	0.0537701	0.0130692	-0.00804834	0.0233265	0.0165502	0.0537344	-0.0772794	0.0813918	-0.00620327	0.113087	0.0509863	0.0425126	0.0497178	0.0401574	0.0362777	0.0876384	0.106018	0.0594632	0.0769505	0.102219	0.0708798
3110082I17Rik	0	-0.0919493	-0.166771	-0.152972	-0.100104	-0.0844491	-0.104781	-0.0636908	-0.153413	-0.0894334	-0.0811107	-0.0991545	-0.0884882	-0.0541087	-0.0914186	-0.0309078	-0.0623398	-0.128791	-0.139929	-0.560375	-0.179983	-0.131162	0.0294565	-0.163665	-0.0605139	0.0104129	-0.121891	-0.0423101	-0.0944409	-0.150976
3110099E03Rik	0	0.0842114	0.0625827	0.087058	0.0838232	0.0865057	0.186062	0.125396	0.134827	0.126782	0.175194	0.139004	0.0768757	0.105993	0.0839087	0.102171	0.135633	0.120281	0.102861	0.113433	0.0518225	0.0934748	0.153245	0.0811164	0.0134517	0.0312177	0.0701858	0.0855134	0.0828861	0.109973
3200002M19Rik	0	0.0603293	0.0310283	0.0240787	0.06635	0.00542572	0.0863332	0.0962183	0.01197	0.0639534	0.0189542	0.0313059	0.0940224	0.00408788	-0.0128264	-0.00680005	0.0317621	-0.0166416	0.111679	-0.0325703	-0.0115605	-0.000409163	-0.00277111	0.00496741	0.0423625	0.0103586	-0.00164363	0.011002	0.0392134	-0.0342523
3200002M19Rik	0	-0.00233116	0.0271866	0.0962354	0.0696141	0.0666368	0.0769256	0.0591606	0.0279651	0.00342962	0.0623154	0.0493806	0.121979	0.0655398	0.0881444	0.0259056	0.197691	0.0116293	0.014555	-0.345488	0.0547913	0.158073	-0.0204264	-0.0257869	0.00463117	0.088594	0.00891629	-0.0370756	-0.0639068	0.0863289
3222401L13Rik	0	0.00545345	-0.0776716	-0.0491808	0.00668008	-0.0147054	0.00572523	0.0111868	0.0115327	-0.0302852	0.0284716	-0.00738561	0.0217162	-0.0514314	-0.0317138	-0.0151004	-0.0562895	0.00965113	-0.0207001	-0.017473	-0.0496521	-0.0359257	-0.00164094	-0.0313003	-0.0614057	-0.101337	-0.00596261	-0.0906699	-0.0253597	-0.0378028
3230401D17Rik	0	0.0460297	0.0681824	0.0548535	0.102701	0.109588	0.0717674	0.0921481	0.0687948	0.153675	0.102283	0.164423	0.130321	0.0580442	0.160282	0.113452	0.191925	0.242897	0.103631	0.571906	0.0354145	0.120013	0.16388	0.141885	0.181368	0.013999	0.0485884	0.0953345	0.112295	0.24573
3300002I08Rik	0	0.00129052	0.0509348	0.0109814	-0.0230272	0.0276077	0.0386208	0.0552009	-0.0126395	-0.0200111	0.0285236	0.00552651	-0.00871758	0.0365163	0.0183656	0.0476451	-0.00617636	-0.00862147	0.00249355	-0.00949797	-0.0823854	-0.122876	0.0123343	0.0318816	0.12518	0.0632409	-0.0229138	0.0771976	0.0100461	0.00105587
3300005D01Rik	0	-0.0117126	-0.0309493	-0.0499526	-0.110687	-0.00331996	-0.0189454	-0.0403252	-0.0638136	-0.0923776	0.00373636	0.00162696	-0.0102533	-0.0296343	-0.0883528	-0.0428633	-0.0673031	-0.046398	-0.0417346	-0.120878	-0.0264862	-0.0436982	-0.0766764	-0.0523617	-0.092171	-0.0133302	-0.0192848	-0.0794824	0.014743	-0.107553
3830403N18Rik	0	0.0744622	-0.0152145	0.1047	-0.0129429	0.0682787	0.0620662	0.03424	0.15737	0.0445464	0.105576	0.0221664	0.0456109	0.0508148	-0.0202807	0.0940162	0.00501865	0.0101921	-0.06345	0.110353	-0.0293542	0.0845046	0.0458144	0.112763	0.0548099	-0.0237528	0.0479191	0.112871	0.0468808	0.0915727
3830406C13Rik	0	0.0454137	-0.110925	0.0706098	-0.194288	-0.0584313	-0.180876	-0.091133	-0.0884732	-0.0430907	-0.165056	-0.14238	-0.0173569	-0.150828	-0.118358	-0.231602	-0.125865	-0.0418238	-0.245162	-0.348699	-0.355172	-0.274213	0.0107618	-0.0963918	-0.310677	-0.246188	-0.25653	-0.0454854	-0.333142	-0.21487
3830406C13Rik	0	-0.38665	-0.206618	-0.31172	-0.325205	-0.153108	-0.098437	-0.171305	-0.113895	-0.303347	-0.131401	-0.124063	-0.192784	-0.153108	-0.160104	-0.0382592	-0.172457	-0.103569	-0.44671	0.323695	-0.121738	-0.327695	-0.2266	-0.143567	-0.256489	-0.216597	-0.0782604	-0.0389942	-0.340767	-0.0568337
3830406C13Rik	0	0.0586219	-0.0640902	-0.090945	-0.0505941	-0.084979	-0.00520746	0.115743	-0.0111724	-0.158421	0.0159958	-0.0659733	0.0743066	-0.0421852	-0.00457055	0.00570342	0.0338591	0.0298039	-0.0101474	-0.391554	-0.0848082	0.00300703	0.0497974	-0.0621141	0.102825	-0.0447488	0.272334	0.0521166	0.0571295	-0.0418541
3830406C13Rik	0	-0.101288	-0.034284	-0.0437716	-0.055977	-0.134519	-0.105983	-0.00470992	-0.0500226	-0.0375085	-0.0405583	-0.17219	-0.0707523	-0.0229528	-0.0740001	-0.0422382	0.00563232	-0.0961686	0.0655914	-0.0738798	-0.0269681	0.00961785	0.0189032	-0.0312627	0.0456853	0.0393248	0.0640562	-0.0136216	0.00821726	0.00537954
3830408C21Rik	0	0.0632384	0.0785142	0.0243935	0.0790416	0.0862841	0.0921011	-0.00321391	0.0339726	0.0428495	0.0466615	0.0736821	0.0366439	0.0649862	0.0421284	0.0760709	0.0134639	0.0709949	0.0311818	0.0858952	0.104912	0.0758712	0.0846181	0.107549	0.0775872	0.047671	0.0912221	0.0261615	0.0257643	0.0438166
3830417A13Rik	0	0.119831	-0.0254993	0.0522121	0.0385838	0.0260142	0.0451994	-0.0134786	0.0745881	-0.0425285	0.0278362	0.0368482	0.0187798	-0.0304673	0.01629	0.0532055	0.0225913	0.000500609	-0.0279652	0.0154655	0.0458853	0.0578668	0.0458684	0.0224278	-0.00503094	0.00365745	0.0424588	-0.0197108	-0.0437008	-0.00691012
3830431G21Rik	0	0.00494969	-0.0413704	-0.0255507	-0.036049	0.0169825	-0.0289759	-0.062546	-0.0192519	-0.0128829	0.0179972	0.00622524	0.0347813	-0.0520739	-0.0304768	-0.00570275	0.0870054	0.0448618	-0.0965644	-0.0640008	-0.0686661	-0.08895	-0.00236096	-0.0481489	-0.03384	-0.0637625	-0.116076	-0.0100453	-0.0802412	-0.0180773
3930402G23Rik	0	0.0149693	0.00509638	0.0251464	0.0153269	0.0619761	0.0330929	0.0165579	-0.0191233	0.00855627	0.00252368	0.0143654	0.0378896	-0.00142351	-0.00969366	0.074936	0.0319186	0.0332232	0.0743827	0.117612	0.0613349	0.03489	0.0657613	0.0506792	0.0566233	0.124639	0.07794	0.0238377	0.0463949	0.0391566
3930402G23Rik	0	-0.017213	0.0275554	0.0164614	-0.00823935	-0.00661435	0.00899557	-0.0175119	-0.017206	-0.00788458	-0.0128934	-0.0932121	0.0506776	-0.0632387	0.0702261	-0.0258725	0.000663286	0.00912544	-0.0245978	-0.0365465	-0.00153823	-0.0149299	-0.0349715	-0.0501457	-0.028758	-0.0254154	0.0334177	-0.00536613	-0.0407634	0.000318626
4430402I18Rik	0	-0.0785189	-0.031422	0.0919155	0.00673166	-0.0202737	-0.10975	-0.00253897	-0.0224678	-0.0802158	-0.0139971	-0.0215356	-0.0205527	-0.0359573	-0.0274903	-0.051655	0.051257	-0.0386409	0.013999	0.0174495	-0.0826169	0.0433806	-0.0162503	0.0656407	0.0232322	0.0346346	-0.00762394	0.0220545	0.0223034	0.0686301
4631423B10Rik	0	-0.0377755	-0.160286	-0.106328	-0.126766	-0.122186	-0.101779	-0.141844	-0.00980173	-0.0888545	-0.105432	-0.106935	-0.166169	-0.165595	-0.128629	-0.177991	-0.0983574	-0.0698046	-0.175889	-0.103787	-0.154005	-0.100661	-0.067788	-0.142256	-0.12128	-0.151779	-0.12915	-0.154742	-0.084221	-0.144113
4632415K11Rik	0	-0.0616824	-0.0356938	-0.101413	-0.0834894	-0.0126474	0.0199683	-0.0877083	-0.0904024	-0.105559	-0.139026	-0.058572	-0.0630538	-0.100645	-0.0322736	-0.0538091	-0.119598	-0.133159	-0.111291	0.0829566	-0.0557735	-0.181595	-0.00705302	-0.0821692	-0.119342	-0.0932052	-0.102255	-0.0717256	-0.12518	-0.213573
4632415L05Rik	0	0.0085157	0.0329053	-0.0197716	-0.00809752	-0.0736415	0.0140383	0.0278751	-0.0321882	-0.0381051	-0.0402089	-0.02859	-0.0737918	0.018464	0.0260302	-0.10271	-0.0333302	-0.033009	-0.00176036	-0.0362367	-0.037897	-0.0100209	-0.0621466	-0.08875	0.025553	0.106493	-0.0638682	-0.0293864	-0.0433931	-0.0255078
4632415L05Rik	0	-0.00474107	-0.00071652	0.0117647	-0.052012	0.0154798	0.0103188	0.00825318	0.00382679	-0.0822505	-0.00688784	0.0656802	-0.0479583	-0.0330922	-0.0725675	-0.0507712	-0.0722153	-0.0205792	-0.0104983	0.0409352	-0.000162166	0.0709478	0.0257535	0.103915	0.0426938	-0.0646863	-0.0930093	0.006868	0.104218	-0.0392185
4632427E13Rik	0	-0.100298	-0.0591187	0.0137226	-0.0103619	-0.0147535	-0.0476682	-0.0707289	0.0245011	0.0355218	-0.0470064	-0.0524496	-0.0146897	-0.0175021	-0.0336188	-0.0475165	-0.0186593	-0.0701864	-0.0539556	-0.0811015	-0.0561304	-0.0229564	-0.012824	0.0402191	-0.0638886	-0.047607	0.0300555	-0.0543038	-0.0180183	0.0237461
4632428N05Rik	0	-0.273955	-0.872464	-0.828552	-0.914085	-0.439706	-0.165815	-0.564232	-0.397152	-0.277993	-0.272633	-0.286946	-0.373434	-0.407172	-0.266442	-0.324627	-0.463943	-0.366935	-0.914085	-1.63673	-0.837679	-0.784369	-0.842962	-0.862552	-0.90005	-0.811068	-0.805915	-0.858698	-0.848028	-0.796203
4632434I11Rik	0	-0.0529082	0.0117499	0.032034	-0.0254934	-0.0262404	0.0412742	0.0491531	0.0168598	0.00984651	-0.0592778	-0.032794	0.0130458	0.0112357	-0.00869731	0.0959783	0.0728852	-0.0450705	0.171957	0.226858	0.10008	0.127362	0.0545634	0.0546275	0.188008	0.0838843	0.0459519	0.212688	0.0809583	0.0598355
4632434I11Rik	0	-0.0165551	-0.0362044	0.00191334	0.00304466	-0.0273805	0.00256952	0.0567916	0.0121156	-0.0610864	-0.0758162	0.0512618	0.0451757	0.0600531	-0.020551	-0.00996335	-0.0461152	-0.0551133	0.0296812	-0.0613023	-0.0483693	-0.0472797	-0.0304252	-0.0163579	-0.00926982	0.028658	0.0115092	0.0442617	-0.0141189	0.0225562
4732415M23Rik	0	-0.0445314	-0.0513163	0.0165917	-0.0181328	-0.0494278	-0.0523567	-0.0705144	-0.011342	0.0412615	-0.0327345	-0.083678	-0.0208153	0.0183753	-0.0143719	-0.0405313	-0.0763752	0.0548803	-0.083341	0.0193557	-0.0422974	-0.0783856	-0.0594793	-0.00736172	-0.0185425	-0.067142	-0.040065	-0.0564999	0.00502968	-0.00252704
4732418C07Rik	0	0.0943356	0.0242003	-0.0554269	-0.232452	-0.0713275	0.0634993	-0.0378268	0.0863919	-0.0928116	0.110218	0.0248531	0.023115	-0.0641367	-0.108931	-0.0723563	0.101766	0.0105774	-0.306868	0.151251	-0.0579559	0.0280922	0.164798	0.0146745	0.0306306	-0.117068	0.0748682	-0.00548808	0.000851823	-0.108931
4732418C07Rik	0	-0.0367502	-0.0600924	-0.0327578	-0.061585	-0.0927615	-0.0820611	-0.0677699	-0.138509	-0.048962	-0.107621	-0.0963733	-0.0410614	-0.0598363	-0.0896055	-0.126073	-0.0683396	-0.144562	-0.0259776	-0.161758	-0.0549316	-0.0327368	-0.0930212	-0.0178801	-0.10407	-0.0398305	-0.0260089	-0.0176672	-0.116086	-0.0785997
4732418C07Rik	0	-0.0220832	0.0285219	0.0570717	-0.00203726	-0.0228855	0.0342126	-0.0351917	-0.00747789	0.0792297	-0.0232472	-0.000165234	0.0302205	0.0637994	-0.0112019	-0.00505318	0.143393	0.0475114	0.134465	-0.243638	0.119085	0.112995	0.0771088	0.0436105	0.144174	0.169993	0.175408	0.160874	0.143317	0.0920666
4732418C07Rik	0	0.0956937	-0.00247577	0.00505074	-0.0135764	-0.0284623	-0.0142169	0.0490314	-0.0316779	0.0554726	0.0769023	0.121832	0.063486	-0.0318095	-0.0105567	-0.0164641	-0.0125258	0.0253981	0.0358058	-0.0450075	0.114665	0.00446636	-0.0994584	0.103603	0.0117598	0.0380462	0.0884637	0.226647	0.176549	0.0547251
4732418C07Rik	0	-0.209892	-0.100891	-0.148165	-0.376086	-0.23051	-0.111088	-0.136691	-0.089305	-0.399983	-0.217846	-0.239286	-0.27398	-0.376432	-0.41264	-0.266006	-0.162499	-0.206854	-0.10943	-0.40325	-0.481563	-0.228968	-0.167488	-0.0765678	-0.212227	-0.414409	-0.0672509	-0.128586	-0.0559493	0.0146484
4732456N10Rik	0	0.0315542	0.000885642	0.0381852	0.0319946	-0.0252106	-0.030137	-0.136139	-0.0176873	0.0182514	-0.00702699	-0.0668848	-0.0814411	0.012928	-0.050187	-0.0628082	-0.0563648	0.0148825	-0.0588633	0.0431603	-0.0460505	-0.051781	-0.0856974	-0.0670194	-0.0240866	-0.0235761	0.00458713	-0.0312543	-0.0246657	-0.0314387
4732465J04Rik	0	0.109763	0.0640354	-0.0331395	0.114959	0.0141973	0.0240636	0.0462818	0.0624417	0.0171585	0.0535918	0.0240636	0.0255694	0.0318348	0.0566464	-0.0137351	0.0307362	0.017513	0.0519793	0.0297589	0.11028	0.0606302	0.0017314	0.0434982	0.0940531	0.0756799	-0.0159284	0.0283571	0.0315394	0.122376
4732471D19Rik	0	0.070909	0.0245785	0.0715987	-0.00609414	0.0119979	0.0174304	0.0262467	0.061242	0.0604214	0.0359993	-0.0765465	-0.0492785	-0.00669447	0.0841418	0.0363936	0.00022761	-0.0215741	0.0803003	-0.0612819	-0.0457142	-0.108986	0.0448828	-0.0602057	-0.0981576	-0.0832072	-0.0855402	-0.0705378	-0.0916036	-0.0742686
4732471D19Rik	0	-0.00283117	-0.000505653	0.0535601	-0.0122024	0.0403564	-0.00799055	0.0350884	0.0178451	0.0797478	0.0409179	0.0920709	0.0313332	0.0267574	0.0363127	0.090094	0.0518322	-0.00217712	-0.0701814	-0.0135649	-0.0226615	-0.0340268	0.0655024	0.0402461	-0.00797289	0.0213581	-0.0558396	0.0299269	0.0462206	0.108875
4732471J01Rik	0	0.026419	0.0705353	0.111582	0.0802861	0.0323084	0.0690523	0.0309706	0.00516118	0.0175614	0.0316594	-0.00387251	0.0555374	0.0553803	0.0461695	0.0230889	0.114132	0.0402753	0.118293	0.0409661	0.0567639	0.0614428	0.0384213	0.0443616	0.055204	0.0186395	0.0472239	0.0872135	0.0169421	0.0102764
4831426I19Rik	0	-0.0568171	-0.0648309	-0.0184178	0.00676555	-0.00714593	-0.0289511	-0.033509	-0.108815	0.0141424	-0.0110553	-0.0187394	-0.0503311	0.040072	-0.00446251	0.0156922	0.0132121	0.0282881	-0.0914133	0.0186373	-0.0574221	-0.0597663	0.0447739	-0.027974	-0.00666372	-0.00621468	0.0134128	-0.00243275	-0.0235893	0.052746
4831426I19Rik	0	-0.0264602	-0.0125581	0.148974	0.154626	0.0670937	0.00331676	0.0604386	0.0957626	0.0520694	0.0227007	0.0615639	-0.0281179	0.142748	0.0714535	0.260548	0.165155	0.261268	0.150812	0.074794	0.154806	0.278676	0.299615	0.24864	0.064433	0.205894	0.126345	0.120035	0.290964	0.112611
4831426I19Rik	0	-0.0173265	-0.0372747	0.162459	0.176074	-0.00567907	-0.0389293	0.0142156	0.26488	0.182055	0.053602	-0.0451099	0.0612806	0.228177	0.12272	0.421543	0.419291	0.422785	0.368161	-0.0533895	0.578577	0.592801	0.734916	0.464282	0.378574	0.595089	0.357741	0.55682	0.521301	0.29098
4832428D23Rik	0	-0.0461802	-0.0375058	0.0163288	-0.0222862	-0.0446963	-0.0703459	-0.148342	-0.0633459	-0.0838187	-0.0733993	-0.0143922	0.000375106	-0.0267184	-0.0877404	-0.0553649	-0.0611437	-0.0424823	-0.0207806	0.0233794	-0.0639047	-0.0960481	-0.0481743	-0.0534031	-0.102351	-0.0102929	-0.0207806	-0.0876146	0.00700161	-0.067758
4832428D23Rik	0	-0.100186	-0.15668	-0.103106	-0.0784008	-0.0434547	-0.0485628	-0.0495801	-0.0265062	-0.0388527	-0.0253631	-0.0571685	-0.0516656	-0.106713	-0.0710512	0.0307482	-0.0818673	-0.133223	-0.106011	-0.0832843	-0.109598	0.00473197	0.00387515	-0.0988546	-0.0590716	-0.0704152	0.0028311	0.0137565	-0.0737308	-0.0514748
4833403I15Rik	0	0.113979	0.127077	0.107347	0.0761704	0.145373	0.0917363	0.103183	0.0672195	0.0317903	0.0920567	0.0677002	0.123707	0.0862745	0.0975618	0.125476	0.0906735	0.127912	0.0731874	0.0434237	0.100586	0.0903757	0.070394	0.112537	0.116602	0.109481	0.0476324	0.14082	0.126627	0.118443
4833420G17Rik	0	-0.115626	-0.239296	-0.339539	-0.329375	-0.184789	-0.0937937	-0.152703	-0.208904	-0.256268	-0.232907	-0.184937	-0.174271	-0.317101	-0.204124	-0.295092	-0.333006	-0.280189	-0.134177	-0.135431	-0.410331	-0.422126	-0.47995	-0.200255	-0.317166	-0.480803	-0.338846	-0.462305	-0.29513	-0.363895
4833420G17Rik	0	-0.00578469	-0.0306741	-0.0820478	-0.00121415	-0.0358369	0.000458955	-0.00883489	-0.0291421	-0.0781362	-0.0765278	-0.0184664	-0.0775291	-0.0482011	-0.0674329	-0.0766803	-0.0982979	-0.0963613	-0.0171416	0.0539768	-0.064647	-0.0425353	-0.0217648	-0.0910276	-0.0996897	-0.0266072	-0.045934	-0.00664352	-0.0122438	-0.10558
4833420G17Rik	0	0.0790574	0.0416438	-0.038621	0.0445896	0.0375294	0.00434103	-0.0205914	0.0527955	-0.0599096	0.0212049	-0.0151131	0.0433408	-0.020526	-0.0177805	-0.068807	-0.0153741	-0.0301138	0.0561015	-0.165421	-0.013393	-0.0625183	0.0290669	0.00229028	-0.0353405	-0.0873607	-0.0109966	-0.0170793	-0.104956	-0.0711421
4833424O15Rik	0	-0.0660546	0.0218217	0.053094	0.0551935	0.0720795	-0.0141874	0.11088	0.0187131	0.119714	0.0374179	0.0759619	0.00366515	0.0809437	0.0583467	0.0664704	0.0114581	0.0675066	0.0787655	-0.00956147	0.0298533	0.0911508	0.0718138	0.0718212	0.0255438	0.0655153	0.108958	0.0611886	0.0597237	0.00430187
4833424O15Rik	0	0.0346673	-0.0581592	-0.0156097	0.0460917	0.152966	0.0130594	0.0707403	0.0233662	0.0604331	0.0387962	0.0749429	-0.0318826	0.0134097	-0.0642941	-0.0290216	0.00314903	-0.0172522	-0.063813	0.00224621	0.000594501	0.120069	0.0178062	0.0119391	0.0481007	0.0129702	0.0172076	0.0273258	0.0362879	0.00999065
4833427G06Rik	0	0.0263717	0.0130362	-0.0684673	-0.0911761	0.046598	-0.0357819	-0.0166297	0.0265691	-0.0267333	-0.0113846	0.044736	-0.0122458	-0.0175907	-0.000915492	0.0581553	0.0129016	-0.0221923	0.0805701	0.284465	0.0660476	0.0275139	0.0680627	0.0523543	0.0683	-0.0294262	0.0516366	0.113445	-0.0490289	0.096693
4833428L15Rik	0	-0.0795127	0.0155873	-0.07943	-0.0671568	-0.0515786	-0.100502	-0.0597417	-0.112318	-0.0606154	-0.0239379	-0.0417136	-0.0692393	0.0077265	-0.0860508	0.00980538	-0.0824755	-0.0479379	0.0267601	0.0213944	0.0186157	-0.0973058	-0.0234615	-0.0615659	-0.0291574	0.0116881	-0.0282258	-0.0360519	-0.0205165	0.0156063
4833438C02Rik	0	0.393352	0.625857	0.474366	0.258651	0.318682	0.587177	0.588322	0.439365	0.276763	0.453516	0.507788	0.531521	0.477145	0.304689	0.49329	0.491339	0.572242	0.559591	0.654944	0.559953	0.429948	0.714649	0.555861	0.508179	0.578349	0.582318	0.593969	0.559263	0.545184
4833439L19Rik	0	-0.016363	0.0804087	0.0916214	0.102041	-0.048101	0.00145895	0.0726195	0.0568468	0.000933281	0.0582727	0.026168	0.0502553	0.18345	0.0898675	0.0554044	0.00705945	0.177489	0.161644	-0.0983536	0.395246	0.221436	0.199254	0.179716	0.211553	0.205192	0.12813	0.18714	0.146527	0.146155
4833439L19Rik	0	0.00958317	-0.139505	-0.00732377	-0.000373594	-0.0763316	-0.022106	-0.00880829	0.0337023	0.00188199	-0.0255143	-0.0890874	-0.0108325	0.0358709	0.0459285	-0.0486349	-0.0584703	-0.112127	-0.0992366	-0.0531038	-0.0716833	-0.0810146	-0.0592418	-0.0986561	-0.0145584	-0.056449	-0.0208548	-0.118163	-0.0424992	-0.107013
4833439L19Rik	0	0.00338237	0.0592476	0.041035	0.137989	-0.0383136	-0.0198915	0.0970695	0.0222738	0.0712455	-0.0211111	-0.000483783	-0.0361178	0.0747086	0.0918501	0.176466	-0.00389421	0.016715	-0.111057	-0.179755	0.0616471	0.128703	0.108852	0.0216294	-0.00578742	0.103921	0.0185154	0.0118242	0.11257	-0.0738883
4833439L19Rik	0	-0.426313	-0.282702	-0.0350476	-0.187021	-0.322852	0.0402158	0.0182417	-0.0727733	0.021573	0.0408182	-0.00126113	0.128351	0.0420607	-0.0579274	0.0223865	-0.0887526	0.114625	0.183563	0.0808335	-0.257114	-0.455188	-0.0823091	0.0963976	-0.229036	-0.257577	-0.335887	-0.315271	-0.419542	-0.377015
4833442J19Rik	0	0.0444191	0.0056581	-0.0294585	-0.042298	0.0331538	0.0296402	-0.0135293	0.0185337	-0.0572488	0.0482734	-0.0303308	-0.0297426	-0.0420688	-0.0891821	-0.0388626	-0.0435649	-0.0545325	-0.0509921	-0.0466889	-0.0380689	-0.00911398	-0.033542	0.010525	-0.00564917	0.072445	-0.0172915	-0.0206903	-0.052748	-0.044538
4921501E09Rik	0	-0.0269813	-0.0142701	0.0451586	0.0300355	0.0486084	-0.00789661	-0.00284227	-0.0518174	-0.0562013	-0.0458088	-0.0747205	0.0239164	-0.0603169	-0.0142211	-0.00682372	0.035647	-0.0250086	-0.0379129	-0.0250908	-0.0498711	0.048809	-0.00592689	-0.0833737	-0.0108172	0.0312549	0.0434238	0.0477977	-0.0400917	0.0197651
4921504E06Rik	0	-0.0152301	0.000642786	0.0477006	0.00324262	-0.0948311	-0.0387022	0.0158926	0.0255313	-0.025521	-0.0208864	-0.0488443	0.00855801	0.00130934	-0.034087	-0.0126813	-0.0526222	-0.0129665	-0.00815315	0.00473852	0.0448614	0.0639909	-0.000524121	-0.0336413	0.0560726	0.089773	-0.0153135	0.0426058	-0.0666528	-0.008435
4921506M07Rik	0	0.00348892	0.0679826	0.0216266	0.0997309	0.109669	0.0227968	0.0737253	0.0725069	0.056219	0.0728942	0.0841277	0.0622276	0.100636	0.141935	0.0326003	0.0364789	0.106296	0.172601	0.422507	0.0359941	0.084134	0.131728	0.0792563	0.108113	0.0608528	0.132762	-0.0113086	0.0920103	0.0839751
4921507P07Rik	0	0.0919469	0.122766	0.0591022	0.0020636	0.0888132	0.0488002	0.0893017	0.11679	0.0295622	0.0857889	0.0513772	0.127716	0.0598952	0.0315921	0.0357111	0.0817581	0.10102	0.0606702	0.0966133	0.0573679	0.0571068	0.0747459	0.110539	0.0983907	0.0527592	0.130755	0.167832	0.0456432	0.0838778
4921509C19Rik	0	-0.161539	-0.204121	-0.131593	-0.10012	-0.126795	-0.20995	-0.168971	-0.0970797	-0.130144	-0.124607	-0.13107	-0.180866	-0.202227	-0.145484	-0.164905	-0.122304	-0.134621	-0.155296	-0.215846	-0.204121	-0.159297	-0.237858	-0.130385	-0.140407	-0.100316	-0.150104	-0.111549	-0.127972	-0.144407
4921509C19Rik	0	0.0432527	-0.0457688	0.0227188	0.0241432	-0.0105013	0.0116807	0.013999	0.021217	-0.0327707	-0.000701713	0.0163322	0.0583189	-0.0267028	-0.0236669	-0.0127	0.0483833	0.0215894	0.027534	0.00784825	0.0288245	0.0105103	0.0216395	0.00378217	0.0178119	0.0774188	0.0843281	0.0539932	0.0428516	0.00856586
4921510H08Rik	0	0.0344397	-0.0198385	0.0764887	-0.017499	0.0403306	-0.0343214	-0.0124354	-0.0248047	0.120609	0.00870128	-0.0124191	0.0326549	0.00647444	-0.0614148	-0.0345746	0.0618032	-0.0271142	0.00224455	-0.0130624	-0.0490447	-0.00400021	0.0190447	0.0376648	0.00345361	0.0525777	0.0105993	-0.0575741	0.0106114	0.0267704
4921511C20Rik	0	0.0457593	0.0316529	0.0229091	0.000600995	0.0324145	-0.0364916	0.0292746	0.0354433	-0.065822	-0.029169	0.00669125	0.0650308	0.03478	0.0650174	-0.0227655	-0.0466594	0.0443123	0.0927425	0.0709151	0.0697455	0.0156638	0.00349997	0.0224866	-0.0638955	-0.0397447	0.0547779	0.00707096	0.000762353	0.043922
4921511H03Rik	0	-0.0273305	-0.00293092	0.0899577	0.0624273	-0.0571485	-0.069778	0.00121621	0.00892404	0.0201498	-0.0134272	0.00622897	0.00476928	0.0233502	0.0410406	-0.0672093	0.0520044	-0.0489935	0.023486	0.0404374	-0.0427555	-0.120609	-0.00494743	0.0198892	0.0390856	0.0419487	-0.022908	-0.0260883	-0.0303622	-0.0126546
4921511H03Rik	0	0.0362356	0.0731093	0.023494	-0.0222884	0.0535744	0.01252	0.0234103	0.0334145	-0.0340972	0.042557	0.0879895	0.0772241	0.0271589	-0.018735	0.0581698	0.0419445	-0.0431902	0.0772638	0.040542	-0.0248691	0.0401616	0.0971745	0.0273467	0.168859	0.0487224	-0.0145135	0.103912	0.0217059	0.0456126
4921513H07Rik	0	0.0245875	-0.0696585	0.00280726	0.096531	0.0118495	-0.0703136	-0.0659691	-0.0447343	-0.0121041	-0.00858293	0.01826	0.0389943	0.030508	-0.0108243	0.0156097	0.0091073	0.0269677	0.0125848	-0.0269622	0.0521445	-0.099163	-0.0684258	0.0145508	0.00683771	0.0581675	-0.0787805	-0.0129146	-0.0152759	-0.0528591
4921513I03Rik	0	-0.0259743	-0.131811	-0.0331827	-0.00996217	0.0034407	-0.0399166	0.0325099	-0.0182942	-0.0760552	-0.0769813	0.00463279	-0.0158608	-0.0822152	-0.0765427	-0.0357608	-0.0510125	-0.0347535	-0.0632398	-0.0192248	-0.00540631	-0.0856063	0.0187987	0.00461591	-0.0389874	-0.0879798	-0.0747537	-0.0240353	0.045616	-0.0905928
4921517D21Rik	0	-0.0382411	0.0130699	-0.0396023	-0.020719	-0.0391468	0.0146648	-0.0799122	-0.0208856	-0.00441957	0.0301187	-0.0612486	-0.0586126	-0.0122109	0.0252534	0.0116263	-0.107692	-0.0259178	0.00158591	0.0350259	0.00356424	-0.0128236	0.00741301	-0.00625739	0.0346097	-0.081945	-0.010012	0.0846414	0.0167277	-0.0123152
4921517D22Rik	0	0.0929011	0.0104407	0.117252	0.0714313	0.0230275	-0.0167927	0.0690002	0.0665727	-0.0209081	0.0753939	0.0359726	0.082446	0.0790362	0.0410314	-0.0132139	0.0340343	0.0617626	0.08949	-0.0136441	-0.051006	0.0605732	0.0290071	0.0569587	0.0720944	0.07667	0.106896	0.0349277	-0.0342045	0.0998622
4921517L17Rik	0	-0.0288983	-0.0353953	-0.0610462	-0.143759	-0.0171487	-0.0365858	-0.0648574	-0.0729904	-0.00588146	-0.0227803	-0.0495732	-0.035162	-0.119601	-0.0682896	-0.137452	-0.0729302	-0.0293657	-0.0704966	-0.185679	-0.182853	-0.0869628	-0.101219	-0.0209372	-0.0847307	-0.123554	-0.0452327	-0.128806	-0.0639977	0.0244464
4921522P10Rik	0	-0.040728	0.00517107	-0.0538653	-0.0398799	-0.0237623	-0.0906182	0.0255176	-0.0820939	-0.0635716	-0.0167393	-0.0123076	-0.0805119	0.028043	0.00112591	0.0116514	-0.0682729	-0.065654	0.0683681	-0.0411342	-0.0237582	0.037708	-0.0125982	0.0317	0.0800349	0.0203094	0.000194608	0.104456	0.102584	0.0216309
4921523A10Rik	0	0.0302302	-0.00773894	0.0116482	0.0265895	-0.0178996	-0.00673334	-0.0306623	-0.0183202	0.00954488	0.02817	-0.0335332	0.0506136	0.0172928	-0.0336731	-0.0530004	0.00197814	-0.0040834	0.0309793	0.0227205	-0.0515389	0.0531971	0.0385925	0.0171041	-0.000740536	0.0288131	-0.0539899	-0.0289826	-0.0237697	0.0204195
4921523A10Rik	0	-0.141044	-0.0577662	-0.023236	-0.0456762	-0.0403679	-0.0726503	-0.0429284	-0.0459074	-0.0557464	-0.0599632	-0.0326691	-0.103258	-0.0599079	-0.0858974	0.0123078	-0.0964276	-0.0679598	-0.0678312	0.0452817	-0.0548366	0.0377919	-0.0369516	-0.0399947	-0.0534921	-0.0559863	-0.0815783	-0.00438554	-0.0556709	-0.0391087
4921523A10Rik	0	-0.00980222	0.005089	-0.0354784	-0.0133037	-0.012019	-0.0817809	0.0887363	0.0261037	-0.0350504	0.005089	0.00068473	-0.0146352	-0.0590197	-0.0135822	-0.0649414	-0.0610902	-0.0300325	-0.0438283	-0.0634731	-0.0594928	0.0393129	-0.0277658	-0.0444797	0.0243942	-0.0212521	0.00754967	-0.0566866	-0.0120603	0.0160114
4921523A10Rik	0	-0.0596366	0.0188639	-0.0756243	-0.15239	0.0191483	-0.127349	-0.121268	-0.0868104	-0.136126	-0.131411	-0.0438562	-0.116367	-0.00971823	-0.064606	-0.0690646	-0.00813967	-0.0534787	-0.0799961	0.274007	-0.0965009	0.0323508	-0.0870373	-0.0426627	-0.0549046	-0.0806361	-0.0593706	-0.044705	0.000458722	-0.0510646
4921524L21Rik	0	0.0688425	0.00453356	0.0700375	0.0517746	0.0233783	0.0869759	0.0405293	0.0695479	0.0377115	0.012254	0.0778933	0.0260393	0.101528	0.0502225	0.0763345	0.0763565	0.0205787	0.0210761	0.113954	0.0793415	0.0313398	0.0600928	0.0583232	0.03916	0.0651374	0.0833489	0.0509908	0.0412798	0.0870725
4921525O09Rik	0	-0.078696	-0.118443	-0.0453927	-0.082761	-0.0141652	-0.0877064	-0.0741434	-0.0794864	-0.012389	-0.00879675	-0.00299163	-0.0278245	-0.0999661	-0.116014	0.0845147	-0.077722	-0.0293052	-0.0996362	-0.070663	-0.0552456	-0.0441464	0.0357298	-0.0431929	-0.0689013	-0.0444904	-0.0490102	-0.06507	-0.0076236	-0.0146873
4921528I01Rik	0	0.00474299	0.0305788	-0.0270962	-0.0185172	0.0167185	0.0571984	0.0695228	-0.044926	0.0409958	0.0240314	-0.0838772	-0.119994	-0.00195285	-0.0181065	-0.0559514	-0.0450483	0.00662475	-0.0868722	-0.00885055	0.0153392	-0.0161526	0.0117163	-0.016887	0.0527374	0.0208629	-0.0517051	0.0466327	0.0540225	-0.0168495
4921528O07Rik	0	0.0111755	0.0235635	0.0199806	-0.0546704	-0.0210555	0.0293641	-0.0185198	-0.0757121	-0.00531079	0.02061	0.0465366	0.0237942	-0.103573	-0.0539839	-0.0438843	-0.0324535	-0.0318272	-0.012777	-0.03591	0.00879389	0.00623649	0.000894776	-0.0135632	-0.0216454	-0.0151042	0.00966304	-0.00222769	-0.0479195	-0.0134614
4921530D09Rik	0	-0.0940866	-0.0543027	-0.0312705	-0.0694386	-0.0478394	-0.0260097	-0.0618724	-0.0780626	-0.093628	-0.0692673	-0.0525177	-0.114067	-0.095776	-0.0541144	0.0255916	-0.0257522	0.00316941	-0.0447478	-0.103704	-0.0439047	-0.0718507	0.0124126	-0.0556349	-0.061759	-0.0615474	0.00855492	0.00195283	-0.080636	-0.025923
4921530L21Rik	0	-0.0740964	-0.103842	0.00467834	-0.0499016	-0.0902885	-0.107702	0.0261293	-0.0969473	-0.0709347	-0.100038	-0.0093392	-0.0336203	-0.125678	0.0233407	-0.0929762	-0.0608297	-0.0858358	-0.0948362	-0.105664	-0.062845	-0.130019	-0.0802495	-0.128046	-0.0741467	-0.0825481	-0.0629533	-0.0782583	0.0179845	-0.0294186
4921530L21Rik	0	-0.139035	-0.0882386	0.118539	-0.0305901	-0.0411165	-0.0448876	-0.0203268	0.0134661	-0.0771367	-0.0394195	-0.0123282	-0.00733594	-0.14966	0.0238358	-0.0328805	-0.0265638	-0.0717612	-0.00102436	-0.101877	-0.11405	0.0329021	0.0437437	-0.0436547	0.0371426	0.0584363	-0.0535648	0.0198777	-0.0291226	0.000904035
4921533I20Rik	0	-0.00317321	0.038621	0.0124276	0.0291291	-0.0133778	0.00912292	0.0507817	0.0510515	-0.00648663	0.0634612	-0.0231409	-0.00600331	0.0396391	0.0236674	0.0306804	0.00658544	-0.0472233	0.0311008	0.241959	0.0295254	0.0220145	-0.00712386	0.043538	0.0135821	0.0532376	0.0496535	0.057776	0.0213779	-0.0162306
4921536K21Rik	0	0.0288006	0.0463672	0.041534	-0.0209648	0.0328305	-0.0193114	0.0767429	0.050288	0.00840209	0.0979231	0.0723808	0.0241178	-0.00791385	0.00453069	0.0442312	0.0984764	0.110451	0.122609	-0.0179486	-0.01063	0.00812119	-0.0440654	0.121653	-9.79e-05	0.0276886	-0.102498	0.0382571	0.0432348	0.152873
4921536K21Rik	0	0.0670208	0.046101	0.0363263	0.0735016	0.0565979	0.0553993	0.0903691	0.0224742	0.107202	0.0899251	0.0653342	0.00763518	0.110006	0.0607166	0.054874	0.0275415	0.0443241	0.0662961	0.062534	0.0571779	0.111345	0.00501433	-0.0151513	0.0301414	0.0513203	0.0553795	0.0955085	0.0244007	0.0697805
4921539E11Rik	0	-0.104938	-0.0556559	0.0209361	-0.00437152	-0.106077	-0.0330265	-0.0612252	0.0180905	-0.0672923	-0.0603565	-0.0573558	-0.0675185	0.0518881	-0.0561751	-0.100532	0.0671214	-0.0312702	-0.0218735	-0.11887	-0.0918284	-0.0777313	-0.0271688	-0.00654699	-0.0288655	-0.00566303	-0.0394865	-0.0182118	-0.0348518	-0.0464251
4922501C03Rik	0	0.0100398	-0.00797224	-0.0267941	-0.0139013	-0.0172707	-0.0312896	-0.0380756	-0.0118821	-0.00376997	-0.0874275	-0.116225	-0.0721594	-0.0840697	-0.123349	-0.0826855	-0.0766765	-0.0494878	0.0400777	0.196823	0.042783	-0.0248425	-0.0542071	-0.0200505	-0.00520334	-0.0569548	0.0284742	-0.00470738	-0.043807	-0.0324675
4922501C03Rik	0	0.0139529	-0.0705884	-0.0775283	-0.0871929	-0.00562742	-0.00904233	-0.0384042	-0.0187715	-0.059738	-0.0383301	-0.0498841	-0.0360989	-0.0296165	-0.0972825	-0.081814	-0.0510257	-0.0868963	-0.149656	-0.118452	-0.0593859	-0.113656	-0.134673	-0.127207	-0.137614	-0.0359282	-0.169237	-0.111363	-0.0857599	-0.0976559
4922501L14Rik	0	-0.0309643	-0.0215055	-0.0322294	0.000136455	0.00433758	-0.0153806	-0.0311685	-0.0707409	-0.0687778	-0.0527175	-0.0147558	-0.0771807	0.0373783	-0.0144257	-0.0464165	-0.053717	0.0970161	0.0934661	-0.0472545	-0.0677295	0.0520416	-0.00462182	0.0354045	0.0391273	-0.0369421	-0.00771705	0.028741	-0.0545209	0.069552
4922502D21Rik	0	-0.156535	0.0363443	-0.0992686	0.0203549	-0.0194405	-0.0752257	-0.0137973	-0.0457049	-0.0449427	-0.013408	-0.0286276	-0.0104197	-0.0568605	-0.0145717	0.046256	0.0138984	-0.0313424	-0.0210617	0.124805	0.0273791	-0.00675043	0.0155547	-0.0844229	-0.0182988	-0.00011596	-0.0820579	-0.0483598	-0.0207163	-0.071123
4922505E12Rik	0	0.0289413	-0.0348354	0.0449144	-0.0497278	-0.0123005	-0.0362527	0.00982381	-0.0347051	0.00307974	0.00511962	0.0401212	-0.0408458	-0.0622817	0.0551259	0.0129867	-0.0164205	0.0487382	-0.0832854	0.0181121	0.00231592	-0.0690072	0.00184709	0.0407749	0.00753642	0.0229968	-0.0144726	-0.0242413	-0.0468379	0.101333
4922505G16Rik	0	0.0619543	0.0828557	-0.0446994	0.0228183	0.0181118	-0.0561291	0.0399143	0.0926245	0.0194138	0.0223151	0.0606251	-0.0146656	0.00298108	0.00598098	0.0173104	-0.0540347	0.00255543	0.0227402	0.0284199	0.105743	0.0244935	0.0603617	0.00461971	0.0468007	0.0120172	0.0906194	0.0355639	0.0405033	0.0389895
4922505G16Rik	0	0.0525935	0.00887007	-0.0268242	-0.00497369	0.0818887	0.0463699	-0.0422965	-0.0206314	0.037033	-0.0319212	0.00498946	0.00955945	-0.00832115	0.0405628	0.0229273	0.00142696	-0.0388924	-0.0723585	-0.0220136	-0.0970726	0.0937306	-0.0567012	0.0647768	-0.0259157	0.072253	-0.0277862	-0.0141847	-0.0289398	-0.0262222
4930402F06Rik	0	-0.0856237	-0.145789	-0.118877	-0.137757	-0.0684276	-0.125576	-0.0608116	-0.114352	-0.0351547	-0.0838576	-0.0787194	-0.0670833	-0.162991	-0.110696	-0.0456687	-0.028678	-0.0913295	-0.109114	0.0343426	-0.0862993	-0.0897919	-0.0604073	-0.0376707	-0.0652453	-0.133328	-0.112842	-0.112675	-0.0754432	-0.0685976
4930402H24Rik	0	0.103666	-0.174285	-0.160213	-0.0892485	-0.121929	-0.0872293	-0.0918759	-0.150946	-0.0176713	-0.283429	-0.146628	-0.0695025	-0.23739	-0.240127	-0.264876	-0.25098	-0.216498	-0.383325	0.825167	-0.171535	-0.214229	-0.129022	-0.296082	-0.158613	-0.354938	-0.0959138	-0.175131	-0.244489	-0.322887
4930402K13Rik	0	0.0134802	0.0307463	0.0346408	0.0621154	0.0599748	0.0363896	-0.00654089	0.0330462	0.00714306	-0.0200981	0.0683457	0.0254314	-0.0267012	0.0704897	-0.0494999	0.0301314	-0.0109852	0.00875238	0.025744	0.0159555	-0.03894	0.016522	-0.0260033	0.00927419	0.0670098	-0.0438898	0.0764904	0.0183615	0.0139503
4930403N07Rik	0	0.0501588	0.0382035	-0.0506971	0.0590917	0.0794542	0.0137257	-0.0822949	0.023257	0.00769709	-0.0184958	0.0187961	-0.0705213	0.0344245	-0.0260522	0.0709069	-0.0273201	0.0209743	0.0211072	0.0155901	0.0604604	-0.0231202	-0.00904629	-0.0377338	0.0580608	0.0457552	0.00377952	0.0294304	-0.0319644	0.0769939
4930403N07Rik	0	0.00438563	-0.0101329	-0.047853	0.000136838	-0.0280759	0.0118579	-0.0181683	0.0720188	0.000828216	0.0978948	0.00346835	0.0442303	-0.0921416	-0.0176154	0.0384292	-0.0422873	0.0436533	-0.0195264	0.0589357	0.0664151	-0.00437747	0.00211985	0.0583222	-0.0110687	-0.0124165	0.0115371	-0.0185512	-0.048783	-0.000623694
4930404A10Rik	0	0.042222	0.0506174	-0.0181183	-0.045965	-0.0447419	-0.063592	-0.0352307	-0.06903	-0.0721416	-0.00738804	-0.00175103	-0.0763724	-0.0258892	-0.0155587	-0.0848944	0.0541885	-0.0490773	-0.0782796	0.0451353	-0.0894859	-0.0748275	0.0342122	-0.059015	-0.00611795	0.000456962	-0.0331953	-0.0467275	-0.0489976	-0.00309166
4930404H21Rik	0	-0.00439323	-0.0394523	-0.0320877	-0.0495624	0.00625933	-0.0260864	-0.0499692	-0.0199096	0.0500072	0.0192077	-0.0552645	-0.00513531	0.0418709	-0.0224354	0.0824583	0.0157036	0.00170647	0.00942873	0.01622	-0.0297892	0.0195846	-0.0775017	-0.00694544	-0.0427876	0.023727	-0.0249836	0.0178075	0.026478	-0.041935
4930404N11Rik	0	0.0264884	-0.0003373	0.0223313	-0.0360587	-0.0632177	0.0409316	0.0110096	0.0328999	0.0230619	-0.0110856	-0.0532777	0.0474715	-0.0059399	0.0211719	-0.0452239	0.0536271	0.0311438	0.00454109	-0.0190362	-0.0989911	-0.049729	-0.0311433	-0.0418605	-0.0690266	-0.0366586	0.00217023	0.0447296	0.0177544	-0.0215346
4930404N11Rik	0	-0.0255611	-0.0106623	0.0536747	0.0525523	-0.0184003	-0.0784422	-0.00202733	-0.0992198	-0.0385892	-0.0312819	-0.103355	-0.0476277	-0.0275582	-0.0582573	-0.0792802	-0.10089	-0.033917	0.00711611	-0.0552109	-0.0629347	0.000423406	-0.0498707	-0.027611	-7.91e-05	-0.0495251	-0.0529172	0.0612549	-0.0861262	-0.0248412
4930407I10Rik	0	-0.0339476	-0.0384384	0.00931532	0.0456959	0.0332783	0.0756643	-0.00402344	0.0701008	0.0537625	0.0130894	0.0401004	-0.0135292	0.00944195	0.0151728	0.00492867	-0.019428	0.00337604	-0.0529831	-0.0303731	-0.0295884	0.0601297	-0.0922637	0.0514116	-0.0648611	-0.0908519	-0.0376354	-0.066297	0.0182866	0.0605124
4930412D23Rik	0	0.0915336	0.0895854	0.0602364	0.0331933	0.0161008	0.0543904	0.0271043	-0.00811247	0.0444443	0.0978767	0.0400215	0.0460004	0.0730451	0.0258321	0.0589359	0.0674919	0.0231621	0.115953	0.097009	0.0172177	-0.00255146	-0.01494	0.0372173	0.0550245	0.00827044	0.0570992	0.0469731	0.0763501	0.015092
4930412F15Rik	0	-0.04505	0.073223	0.0517596	0.0868579	0.0116848	0.0170061	0.0417964	0.059946	0.0707246	0.0647904	0.0165823	-0.0169578	0.0346371	0.0798885	0.0242066	0.0464169	0.0360739	-0.0232516	0.128839	0.0999711	0.058556	0.0525725	-0.000530239	0.00639156	0.0498013	0.0891503	0.0205835	0.00343574	-0.00850627
4930412O13Rik	0	-0.0132537	-0.0236551	0.0543586	-0.0121014	-0.0427166	0.00175592	-0.00469843	0.00323621	-0.0541633	-0.0427581	-0.0370125	0.0273986	0.0209141	0.0285455	-0.0595618	-0.0436469	-0.0603938	-0.0144201	-0.00704021	-0.0951158	-0.0276996	0.00444179	0.00701098	-0.0160381	-0.045614	-0.0173577	0.0256306	-0.0444617	-0.0398254
4930415F15Rik	0	-0.0489588	-0.0114167	-0.0602922	-0.101167	-0.0708381	-0.0281575	-0.0218139	-0.0344416	-0.075628	-0.112891	-0.0661825	-0.0138103	-0.0908944	-0.0100639	-0.0706473	0.0123136	-0.0413874	-0.0421431	-0.0682113	-0.0482802	-0.0136833	-0.0849397	-0.0199889	-0.05687	-0.0272672	-0.059792	0.0069512	-0.0966291	-0.0837791
4930415L06Rik	0	-0.054079	-0.0416646	-0.0755127	-0.123636	-0.0655352	-0.0429721	-0.0531266	-0.138668	-0.154243	-0.146884	-0.106704	-0.0857464	-0.0460298	-0.105703	-0.0580248	-0.163238	-0.134461	-0.0559113	-0.111554	-0.0181957	-0.0855783	-0.122275	-0.00285804	-0.0672112	-0.0530778	-0.0887129	-0.140155	-0.124548	-0.0442405
4930415O20Rik	0	0.0100719	0.0804682	0.104841	0.111849	0.0636114	0.041857	0.0326791	0.0922687	0.0800685	0.0825515	0.0620865	0.118298	0.0841735	0.0272639	0.0888295	0.115096	0.105765	0.0836607	0.378481	0.0336827	0.126956	0.16021	0.0582597	0.0538027	-0.00305499	0.0145356	0.0604904	0.0915483	0.139314
4930417G10Rik	0	-0.0128544	-0.0526023	-0.00568372	-0.0590985	0.0137297	0.00788398	-0.0177255	-0.123161	-0.00805265	0.0210377	-0.0122157	-0.00325151	0.025336	1.62e-05	-0.0467721	0.0238806	-0.027107	-0.0763605	0.0714432	-0.0382922	0.00969472	-0.0740124	-0.010831	-0.0212087	-0.012495	-0.0400707	-0.0677763	-0.00456626	-0.0585177
4930420G21Rik	0	0.0412279	0.0504891	-0.0136148	0.0126261	-0.0342256	-0.0474801	0.020697	-0.0231706	0.00780052	-0.0438992	0.0648842	0.00795114	0.0387627	0.0334504	0.00795114	-0.00381084	-0.00781907	-0.0529208	0.0152932	-0.0135598	0.057262	-0.0176209	-0.0634334	-0.0564787	0.000996933	0.0419124	0.0178885	-0.00713672	-0.0168045
4930420K17Rik	0	-0.0816187	-0.0530224	-0.00767823	-0.0405639	-0.0215311	-0.100347	-0.0152229	0.0413218	0.0459634	0.00732002	0.0184066	0.00762036	0.00341577	0.047322	0.0624287	0.0468447	0.0965924	-0.00290631	-0.0235226	0.0461039	0.0050693	-0.0132562	0.0613297	0.0145527	0.0569922	-0.0261049	-0.00034198	-0.00300332	-0.0140579
4930422G04Rik	0	0.0336693	-0.0333998	-0.0164872	-0.0559678	-0.0227909	-0.0255251	0.00550111	-0.0650597	-0.0492042	-0.0289398	-0.0335352	-0.0809263	-0.0616797	-0.0877441	-0.054434	-0.101367	-0.0982092	-0.100698	-0.10109	-0.113695	-0.0819713	-0.0747336	-0.0659434	-0.0364348	-0.0269259	-0.0677423	-0.0790547	0.00925893	-0.0614369
4930422G04Rik	0	-0.084772	-0.00778929	-0.090248	0.0169937	-0.0985848	-0.048048	-0.113561	-0.0654902	-0.0583499	-0.0307362	-0.0578125	-0.145457	-0.139358	-0.0707537	-0.0740033	-0.0680062	-0.114821	-0.109632	-0.0192652	-0.0735973	-0.0415454	-0.0655702	-0.0749213	-0.0504269	-0.0748793	0.00387799	-0.0525816	-0.0495506	-0.0461583
4930422G04Rik	0	0.0351045	-0.0718233	-0.0594148	-0.122027	-0.0425955	-0.00884329	-0.0842402	-0.104347	-0.146022	-0.0889199	-0.0166456	-0.0726307	-0.156864	-0.0734143	-0.105295	-0.0916908	-0.15727	-0.118253	-0.0956033	-0.0588909	-0.130359	-0.12506	-0.0834619	-0.123121	-0.0948476	-0.1311	-0.0891585	-0.123468	-0.146842
4930422G04Rik	0	-0.0131263	-0.120748	-0.0777524	-0.0981335	-0.0759862	-0.0289425	0.000594101	-0.105445	-0.0455764	-0.122945	-0.10951	-0.0322278	-0.076809	-0.0709242	-0.0221208	-0.0446205	-0.0296599	-0.0813384	-0.0605992	-0.0273242	-0.0625058	-0.0725764	-0.0964769	-0.0147084	-0.0705541	-0.056801	-0.114995	-0.0536745	-0.0858105
4930427A07Rik	0	0.0194214	-0.0649122	0.0266385	-0.00862188	0.0427128	-0.0404477	-0.0629341	-0.0384404	-0.0425841	-0.0232156	0.0227399	0.0306046	-0.0375632	0.00443548	0.0101284	-0.0571589	0.0129573	-0.0224126	-0.154954	0.00761455	-0.00400251	-0.0135487	-0.0726745	-0.0189294	-0.0264744	-0.0332792	-0.113806	-0.00510755	-0.0874725
4930428D18Rik	0	0.0127522	-0.0382879	0.0102033	0.039044	-0.0246083	-0.0221392	-0.00565453	-0.0312506	0.0799655	0.0108957	0.0304145	-0.0178964	0.0766299	0.0181342	0.0435036	-0.0317205	0.0321576	0.0095445	-0.00338508	0.0206654	0.085488	-0.0291547	0.0362359	0.0461076	0.100108	0.000649643	0.0310985	-0.0200412	0.0324411
4930428E23Rik	0	-0.0750298	-0.0171002	-0.0462859	-0.116126	-0.0106811	-0.0487311	-0.0665754	-0.0409318	-0.101485	-0.132915	-0.130113	-0.0633916	-0.0801933	-0.0667998	-0.0977231	-0.111546	-0.11085	-0.079041	0.0217143	-0.0826539	-0.0828919	-0.00841477	-0.0602921	0.0159066	0.0414021	-0.0262769	-0.0428296	-0.122115	-0.0758566
4930429B21Rik	0	-0.00715376	0.0370957	0.0189979	0.0178377	0.051516	-0.0390983	0.0637863	0.00394577	-0.0163261	-0.005143	0.0438015	0.00285933	0.0197032	0.0494807	0.0186519	-0.0569125	0.0381283	-0.0334264	0.0902991	0.120101	0.0628761	-0.0286613	0.0200493	-0.0246962	0.0734044	0.0316825	0.0472125	0.0173112	0.0221395
4930430A15Rik	0	-0.0298655	-0.149815	-0.0287761	-0.0545173	-0.0395801	-0.0331632	-0.0286138	0.0372338	-0.00724566	-0.0188947	-0.0457368	-0.0152307	-0.0292217	-0.060341	-0.0678606	-0.019192	-0.0403099	-0.0483822	0.0191136	0.0943938	-0.0802947	-0.010108	0.0381161	-0.0424017	-0.0980682	-0.143354	-0.0571942	-0.0695488	-0.030042
4930430D24Rik	0	-0.114521	-0.0833837	-0.00480455	-0.0165837	-0.0758501	-0.0275098	-0.0697255	0.00417373	-0.0102049	0.0466839	-0.068258	-0.106649	0.0706083	-0.0419836	0.0639945	-0.0287912	0.0858617	0.036579	0.0280009	0.064823	-0.0751927	-0.0417602	0.00293042	-0.0336679	-0.066483	-0.0408944	-0.0305455	0.0152175	-0.0369757
4930430F08Rik	0	0.0272644	-0.318015	-0.4597	-0.482618	-0.256922	-0.301436	-0.290189	-0.418917	-0.513934	-0.282854	-0.441766	-0.413118	-0.439596	-0.42717	-0.431403	-0.40472	-0.382536	-0.328428	-0.785237	-0.390768	-0.452712	-0.39242	-0.318323	-0.326798	-0.441887	-0.345896	-0.509222	-0.353332	-0.173598
4930430J02Rik	0	0.0754016	0.0399377	0.034534	0.0942968	-0.0372666	-0.0152547	-0.021668	0.0375938	0.0190402	0.0371165	0.0158553	0.0309962	0.0337442	0.0305361	0.0542391	-0.0372666	0.0333086	0.069768	0.0267284	0.0144344	0.0190402	0.00160218	0.0854922	-0.0116891	-0.00753903	0.0356864	0.0353394	0.0173629	0.0118415
4930430O22Rik	0	-0.0154205	-0.0192813	0.0126843	0.0981152	0.0736867	0.0315026	0.0417788	0.0397005	0.00966692	0.121875	0.0226099	0.0386505	0.0335506	-0.0283475	0.0207159	0.0386133	0.0346235	0.0340744	0.000105501	-0.0279649	0.0959728	0.0352639	0.0916547	0.0267591	-0.0520635	-0.105217	0.0641582	0.0921537	0.0883404
4930431A04Rik	0	0.0853109	0.052453	0.181335	0.0733256	0.0833296	0.0415083	0.0932807	0.0976625	0.064696	0.0557535	0.0795823	0.10402	0.0638277	0.0903357	0.16266	0.125257	0.0790028	0.0916539	0.277755	0.107794	0.213253	0.109387	0.0824697	0.056349	0.147225	0.142755	0.16308	0.134878	0.13772
4930431F12Rik	0	-0.00979553	-0.0329866	-0.0319346	-0.0319412	-0.0426336	0.0183595	-0.0455087	0.0494967	0.0670998	0.0279052	0.0506934	0.015195	-0.0109029	-0.0507917	-0.032639	0.0766067	0.0415269	-0.0222966	-0.019786	-0.00476457	-0.0332313	0.0121631	0.0653047	-0.0409357	0.0196529	-0.0319205	0.0426311	0.0279603	0.0385413
4930432E11Rik	0	-0.088648	0.0442122	-0.0276312	-0.02999	0.0275431	0.0732054	-0.0236155	-0.034056	0.000923288	-0.0370608	-0.0433136	-0.0381387	-0.0378293	-0.0438631	-0.0685588	-0.0111376	-0.0348765	0.0570857	-0.00232691	-0.0475995	-0.0145533	-0.0545145	-0.0408801	-0.0297943	-0.0643801	-0.035899	-0.040411	-0.0795449	-0.0498529
4930432E11Rik	0	-0.101776	-0.0228706	-0.0778579	-0.0421472	-0.00769293	0.0124516	-0.00628343	-0.0229111	-0.0475511	-0.0439015	0.0121552	-0.0183419	-0.055177	0.0275484	-0.0695929	-0.0253035	-0.00531098	-0.00244978	-0.0494423	-0.0327465	-0.0537192	-0.0347081	-0.0432282	-0.00251252	0.117034	-0.0446502	0.0760733	0.019453	-0.0276725
4930432K09Rik	0	-0.0769619	0.01804	-0.0590838	0.0356591	-0.00729675	-0.0967319	0.01315	-0.0510048	-0.0306828	-0.0937748	-0.0351784	-0.0315017	0.0710413	-0.0401859	-0.0676736	-0.0330508	-0.0406027	0.0990274	0.0202402	-0.0854092	-0.00690719	-0.00800508	-0.0114921	-0.0112346	-0.0162253	0.034591	0.0387902	0.00859521	0.00136648
4930432K21Rik	0	0.0519877	0.0186122	-0.0577932	-0.0869738	0.0447126	0.0571308	-0.0427799	-0.0301673	0.0193749	-0.0296572	-0.0701169	-0.0343565	-0.0596222	-0.0333933	-0.00908824	-0.0168353	-0.0364161	-0.0553727	0.135469	-0.0193437	0.0447782	0.00664174	-0.00287559	0.00297943	0.0103098	-0.0109119	0.0409565	0.0115534	-0.0277668
4930435E12Rik	0	-0.00653914	-0.0175664	0.00636924	0.0369153	0.0159938	-0.0186204	-0.0245622	0.0860753	0.0119703	0.0322663	-0.0176292	0.00707015	-0.0432922	0.0476021	-0.0639209	0.0414824	0.0150082	0.0227869	0.0285837	0.0416421	-0.0442479	0.0187088	0.029088	-0.0498525	-0.0118289	-0.0157604	0.00211737	-0.0340112	0.0344386
4930438A08Rik	0	-0.0990491	-0.055635	0.0567693	0.000563895	-0.0367966	0.0248458	-0.00712435	-0.0497273	-0.0127839	0.0281166	-0.0305497	-0.00407521	-0.0525595	0.00201349	-0.0893353	-0.00218426	0.01843	-0.0860742	-0.0833031	0.000707949	0.0720387	0.0209861	0.0131783	0.0326447	-0.0139687	-0.00530113	-0.00778883	0.0347139	0.0537197
4930441O14Rik	0	-0.0339297	-0.0164129	0.0263886	0.0222418	0.00625148	-0.0760909	-0.0312527	0.0406625	-0.0108258	0.000770508	0.0409048	-0.0277405	0.0065697	-0.00925283	-0.0520058	0.0299536	0.00757539	0.0185959	0.0356651	0.0148833	0.021557	0.00924132	0.00766848	0.0143517	0.0565836	0.0804461	0.00519121	-0.0465459	0.0406625
4930442E04Rik	0	0.00849028	0.103314	0.0235349	0.0822352	0.0530019	0.0428021	0.0452054	0.109518	0.0727788	0.111268	0.069109	0.0945134	0.0714026	0.125459	0.0500884	0.0456189	0.0585625	0.03987	0.0859976	0.180266	0.205825	0.0677236	0.0588058	0.0997098	0.0702001	0.092862	0.10394	0.160718	0.106595
4930443G12Rik	0	-0.0117801	0.0659474	0.100976	0.126151	0.168328	0.0408553	0.0465298	0.0392716	0.0530997	0.114029	0.0465298	0.0539627	0.109101	0.0498442	0.0426939	0.087396	0.138826	0.122267	-0.0596684	0.0173641	0.0171003	0.0809666	0.168631	0.0411358	0.00653551	0.0604312	-0.0229712	0.0217064	0.100819
4930444A02Rik	0	-0.0518877	0.0567485	-0.0209467	0.0510388	-0.0303884	0.0360291	-0.0617629	-0.0140805	0.0739057	-0.0337053	-0.0052885	-0.0668819	0.031649	0.0447331	0.00472453	-0.00609238	-0.0353988	0.0814185	0.00773202	0.0450234	0.00303943	-0.0638827	0.0618459	0.0478612	0.0289174	0.0362608	0.0280891	-0.0249838	-0.0133581
4930444A02Rik	0	0.0209054	-0.0368006	-0.0250964	-0.10563	-0.0504262	-0.072902	0.0552675	-0.0488548	-0.109842	-0.060714	-0.138848	-0.0823195	-0.127795	-0.100411	-0.0866315	-0.0797482	0.00463904	-0.0618917	-0.0265576	0.00925798	-0.117351	-0.147045	-0.129488	-0.131524	-0.0755627	-0.0391791	-0.0968016	-0.0330301	-0.135837
4930444G20Rik	0	0.0167448	-0.00283172	0.048867	0.0395232	-0.0226123	0.0243736	-0.0204319	-0.00457588	0.0160754	0.00821261	-0.0358151	-0.0611884	0.028277	-0.0387317	0.0165666	-0.0429671	-0.0172268	0.0208118	0.0546927	0.00742945	-0.0102331	-0.00505545	-0.0233085	-0.0447082	-0.0797799	0.0405331	0.027369	-0.0312558	0.0513898
4930444G20Rik	0	0.0413038	-0.0741875	-0.0246042	0.00723829	-0.000244494	-0.0116237	-0.00140824	-0.0409822	-0.0545825	-0.0393565	0.00457157	0.04384	-0.0841634	0.0234352	-0.0291812	0.0211293	0.0383078	-0.0785331	0.0159508	-0.0192634	-0.0334578	0.0222756	-0.038688	0.029316	-0.025723	-0.0293452	0.0192053	-0.0417946	0.00986239
4930444G20Rik	0	-0.175966	0.0162047	-0.0303681	0.00569916	-0.0557279	-0.0899921	0.0224561	-0.0342939	-0.0788161	0.0157053	-0.0332145	-0.0263193	-0.0634841	0.00862414	-0.063687	-0.11196	-0.0253145	-0.0128741	0.0714972	-0.0563135	-0.0696855	-0.0231287	-0.0915679	-0.0594483	-0.0237081	-0.0513604	-0.105018	-0.0538034	-0.0311081
4930444P10Rik	0	-0.0128312	0.0987869	0.0378385	0.0308444	0.0513934	0.104257	0.013628	0.0685808	0.107728	0.0923721	0.0489732	0.0801993	-0.0340999	0.0290576	0.0698354	0.0574178	0.0667176	-0.0153463	0.0545262	-0.0657947	0.000695216	0.0532837	0.0310955	-0.0772663	-0.0282277	-0.0217081	0.0523984	0.0370642	0.0555297
4930447C04Rik	0	-0.0362963	-0.0204671	-0.0425124	-0.100123	-0.0618365	-0.063239	-0.0645066	0.0472513	-0.0499323	-0.0931571	-0.0410881	-0.0503964	-0.0592382	-0.0711368	-0.108155	-0.0248539	-0.0227391	0.0253883	-0.0318655	-0.0567856	-0.0600674	-0.0358561	-0.0344201	-0.0235353	-0.055229	-0.0349599	-0.0643712	-0.061764	-0.0421368
4930448I06Rik	0	-0.0189537	-0.0094086	0.0514979	0.00238404	0.0186426	-0.025147	-0.0696522	-0.0356754	-0.015033	0.02043	0.0237862	0.00118155	0.0250451	-0.0152222	-0.0849224	-0.0163078	0.0297634	-0.0900669	-0.0971967	-0.0513073	0.05601	0.064617	0.0423402	-0.00743616	-0.000922214	-0.0208372	0.0454669	0.00235171	0.0617777
4930448K20Rik	0	-0.0855791	-0.017458	0.0320424	-0.102473	-0.0398133	-0.0508298	-0.0392017	-0.0380765	-0.0264574	-0.0461092	-0.0810924	-0.044937	-0.044032	-0.0945885	-0.0246974	-0.0411407	-0.0292585	0.0338883	-0.0334815	-0.0842107	-0.01886	-0.032916	-0.0365907	-0.0282465	-0.0640968	-0.0623221	-0.015431	-0.0377547	0.00220115
4930449I24Rik	0	-0.0569085	-0.0591985	-0.0608948	-0.0605965	-0.130878	-0.0892398	-0.0368246	-0.0920783	-0.0458385	-0.119989	-0.0128377	0.00915487	-0.089885	0.0240718	-0.0466693	-0.100869	-0.0699768	-0.0331602	-0.0713683	-0.0579527	-0.0252274	-0.0474695	-0.037825	-0.0294864	-0.051948	0.0515176	-0.051067	-0.0272228	-0.0639572
4930451C15Rik	0	0.088161	0.0234707	0.0534827	0.105884	0.0192757	0.135168	0.0956361	0.0108439	0.0176545	0.112296	0.052946	0.0976551	-0.0828779	0.106115	0.15473	0.107712	0.110561	0.138011	0.0153621	0.0248695	0.124804	0.110055	0.0505551	0.0634907	0.10271	0.061573	0.0721973	0.0127329	-0.0369525
4930451C15Rik	0	-0.0564018	-0.0549054	0.0106225	0.0118192	0.0192728	0.0208855	-0.0300088	0.0249942	0.0623117	0.0490117	0.0388041	0.0533517	-0.0096121	-0.00511495	0.00558018	-0.0321251	0.0331898	-0.070492	0.207782	0.00377548	0.0348643	0.0887901	-0.01041	-0.0279722	-0.0357026	-0.0577008	0.0514169	-0.105902	0.0688708
4930451G09Rik	0	0.0164994	-0.00326621	-0.00875477	-0.0574164	0.0432416	-0.0117907	0.00107291	0.00684474	0.0639494	0.0340614	0.0453047	-0.0127804	-0.0451018	-0.0415637	-0.0164129	-0.0174785	-0.0556998	-0.0546804	0.000526762	-0.0115059	0.0199764	-0.0606896	0.0185526	-0.115496	-0.0165854	-0.0638193	-0.0114881	-0.0365386	0.0395181
4930451I11Rik	0	-0.10744	-0.0191429	0.00605239	-0.0913263	-0.0900886	-0.0635647	-0.109383	-0.026879	-0.0847454	-0.0382591	-0.0402153	-0.119699	-0.105375	0.0268217	-0.0320845	-0.118557	-0.0940921	-0.0126981	-0.000376416	0.00323273	0.0289861	-0.0501165	-0.0746475	-0.109815	-0.031615	-0.0357686	-0.0709127	-0.0514252	-0.0463859
4930452B06Rik	0	0.0610702	0.0448038	0.00173598	0.0217632	-0.0192855	0.0114312	0.0542009	0.0072673	-0.0230233	0.0247492	0.022799	-0.0102574	0.0160677	0.0552818	-0.0283964	0.0216978	-0.000825426	-0.0901563	0.0473839	0.00392111	-0.0388998	0.0302833	-0.00737611	0.0560302	-0.0303992	0.0182422	-0.00934664	0.0400585	0.0137818
4930453N24Rik	0	-0.109508	-0.313943	-0.0726131	0.0827492	0.0656943	-0.0657506	0.208376	0.0974573	0.0591803	0.558907	0.377241	0.280549	0.202436	0.268016	0.746066	0.919652	0.857607	0.461062	0.48295	0.818844	0.619878	0.787163	0.842413	0.46748	0.908958	0.87883	0.519036	0.51536	0.568807
4930453N24Rik	0	-0.0214499	-0.0248713	0.0299695	-0.0753408	0.0206674	0.0241584	0.019642	-0.0040396	0.0565424	0.0948935	0.0511138	0.0038319	-0.0121733	-0.0390519	0.0858691	0.0731136	0.0752057	-0.0166981	-0.0609602	0.0296106	0.0269565	-0.0389791	0.000112435	-0.0241003	-0.0507666	-0.0450143	-0.0334141	-0.0815266	0.0141642
4930455C21Rik	0	-0.0309759	-0.0632549	0.020779	-0.114433	-0.202479	0.0229264	0.0150898	-0.053518	-0.18933	-0.0605255	-0.0429131	0.00695127	0.0362153	-0.0213495	0.0179799	0.0389399	-0.0916237	-0.178599	-0.283059	-0.26166	-0.122939	-0.196001	-0.153928	-0.211246	-0.155712	-0.178469	-0.150884	-0.224161	-0.239374
4930455C21Rik	0	0.0299354	0.0493384	-0.0679425	-0.00284396	-0.0104942	0.013847	0.0114421	0.0264368	0.0110299	0.0279694	0.0158145	0.068056	0.0757536	0.0993845	-0.00366025	0.0747816	0.0856197	-0.0318702	0.265118	0.0246172	0.0553781	-0.0236139	0.13506	0.0454897	0.114739	0.0926097	0.0917842	0.124853	0.13695
4930455F16Rik	0	0.0620555	0.0122601	0.0583622	0.00309638	0.0436899	0.0599727	3.24e-05	0.0453979	0.0198426	0.0540546	0.0435897	0.0525086	0.0613122	0.0554572	0.114765	0.0937565	0.0106792	0.0665582	0.107686	-0.0413027	0.0887436	0.0285964	0.0370627	0.000881716	0.0885103	0.0959945	0.00475813	0.0978675	0.0288217
4930455F23Rik	0	-0.00316757	-0.170566	-0.331157	-0.33308	0.0328053	0.0950503	-0.208963	-0.301466	-0.269042	-0.0609442	-0.0542722	-0.242349	-0.342517	-0.338603	-0.250845	-0.270517	-0.282338	-0.419474	0.297944	-0.357335	-0.270015	-0.300986	-0.401804	-0.350611	-0.38548	-0.394343	-0.32129	-0.342258	-0.285673
4930455F23Rik	0	-0.0974376	-0.268132	-0.621848	-0.477429	-0.0352446	-0.112268	-0.304899	-0.579557	-0.611761	-0.231958	-0.358922	-0.406279	-0.607073	-0.553665	-0.421241	-0.40295	-0.498373	-0.377271	-0.0995694	-0.65292	-0.528403	-0.505886	-0.543997	-0.499143	-0.454384	-0.567766	-0.568253	-0.533284	-0.612793
4930458D05Rik	0	-0.00533985	-0.0357703	0.0773933	0.0427205	-0.0259478	-0.0446441	-0.0933209	-0.040035	-0.0686971	0.0515496	-0.0348693	-0.0184731	-0.00717368	-0.0229878	-0.0257518	-0.0159341	-0.0468934	0.0189713	0.0515214	-0.0485042	-0.0118469	0.0147352	-0.0213484	0.0139258	-0.0275688	-0.0379343	-0.0711209	0.0128211	-0.0530743
4930465A12Rik	0	-0.117928	0.01607	-0.000415131	-0.0464306	-0.00548112	0.004095	-0.0176329	-0.0458167	-0.0363716	0.0482685	-0.0222434	0.0328365	-0.0978409	-0.0487374	-0.0322543	-0.0714893	-0.0700985	-0.0718563	0.0558668	-0.0960881	-0.0409696	0.0720808	0.00318717	0.0104028	-0.0457008	-0.0547195	-0.0299939	0.0172247	0.0323113
4930465K10Rik	0	-0.013431	0.0149376	0.0867504	0.0205361	0.0250623	0.0271919	0.0545621	0.0603482	0.105747	0.0653716	0.0737932	0.0505808	-0.0388146	-0.00710435	0.126857	0.0677892	0.0647441	0.0993459	0.205599	0.0554536	0.0837849	0.0868204	0.127361	0.0579854	0.0945535	0.0966262	0.149149	0.0925382	0.0981329
4930468A15Rik	0	0.0349553	-0.0312654	-0.0205601	-0.00712964	-0.0231053	-0.0491423	-0.0565795	-0.00847913	-0.0126015	-0.0462951	-0.0539278	-0.0173336	0.0218568	-0.0734087	-0.0205055	-0.0609207	-0.0451559	0.0164579	-0.0840469	-0.014543	-0.0823758	-0.058417	-0.0344768	0.0184943	-0.0595086	0.0435092	-0.0116136	-0.013477	-0.0965173
4930470P17Rik	0	0.0371078	0.0503969	-0.101267	0.0106591	0.0314948	0.0442483	0.0692722	-0.042536	0.0622682	0.0914819	0.0314374	-0.0106156	0.041757	0.0376478	0.0585534	-0.0349998	0.0324201	-0.0313109	0.250969	0.111658	0.0603044	0.0169121	-0.0415477	0.0180847	0.0152105	0.0205239	0.0363813	0.0510012	0.00908985
4930471G03Rik	0	0.014276	0.0413555	0.0622469	0.0035462	0.0258194	0.0496921	0.046583	0.0273206	-0.0312441	0.081827	0.0317385	0.0205779	0.067942	0.0302333	0.0443448	0.101441	0.0587011	0.0576557	0.51092	0.0735669	0.0265178	0.0663211	0.0476168	0.0525531	0.0264741	0.0626012	0.126904	0.0867004	0.0254422
4930471G03Rik	0	0.0680014	-0.000899218	0.055654	-0.00522061	-0.0269072	-0.0360734	0.0297857	0.074958	0.0166018	-0.00200994	-0.00136729	0.0230404	-0.00930508	-0.0326461	-0.0257473	-0.0489195	0.0116623	-0.00738757	0.0346625	-0.00222698	0.0212839	-0.00394039	-0.0212218	0.0462081	0.0426872	0.0950281	0.0457769	0.00142138	0.0272989
4930471M23Rik	0	0.0298292	0.0279375	-0.0133795	-0.0299372	-0.0252087	0.00971475	-0.0793637	-0.0531447	-0.105615	0.0205725	-0.0318581	-0.107585	-0.0765223	-0.0360399	-0.126357	-0.0768581	-0.145235	-0.11205	0.42937	-0.0753223	-0.168394	-0.0969895	-0.193606	-0.147791	-0.141245	-0.209445	-0.250005	-0.158373	-0.158251
4930473A02Rik	0	0.00972154	0.00671966	0.0287386	-0.0296478	0.104922	0.0809127	0.0611623	0.0931561	0.0368636	0.0923009	0.0666563	-0.0575909	-0.00157567	-0.014816	0.0808986	0.0392466	0.0430375	0.00506334	0.00974223	-0.0156969	-0.00580285	-0.00370341	0.0680021	0.0307032	-0.0345556	0.060565	0.0037675	0.0300812	0.100467
4930473A06Rik	0	-0.043745	-0.0400608	-0.0771142	-0.0751204	-0.0366164	-0.0848655	-0.102209	-0.094477	-0.0724085	-0.0483127	-0.0640715	-0.0556478	-0.0429003	-0.0710859	-0.0751204	-0.00107416	-0.0821786	-0.113993	-0.000814835	-0.0626163	0.0224196	-0.0694697	-0.0708633	-0.00851493	0.0187407	-0.0457118	-0.047261	0.00384799	-0.0498829
4930473A06Rik	0	0.071695	0.0804917	0.012728	0.104791	-0.0234093	0.00836485	0.00117029	0.0151533	-0.0383165	-0.0287403	-0.0219377	0.00298377	0.000796072	-0.0459647	-0.000879442	0.063993	-0.0187389	0.00870251	0.00709635	-0.00934205	0.0908424	-0.0283096	0.0270306	-0.0587791	0.0440688	0.0333441	0.0380724	0.0345286	-0.0314096
4930473A06Rik	0	0.0130744	-0.0181319	-0.0329837	-0.0316375	-0.0104894	-0.066925	0.0232218	-0.0464657	-0.0644672	0.0205382	0.024957	0.0119224	0.0196523	0.0824919	-0.0210572	0.014284	-0.0332991	-0.0016751	0.00590567	-0.0351118	-0.0602053	-0.0447137	-0.00301246	0.0381484	-0.0647249	-0.0334539	-0.0268222	-0.00405071	-0.014412
4930473A06Rik	0	-0.00967714	-0.0481461	-0.0836863	-0.147399	-0.0875902	-0.033183	-0.0205112	-0.0501955	-0.10225	-0.024959	-0.0384386	-0.0756892	-0.163054	-0.0979999	-0.0169073	-0.0419345	-0.060888	-0.0719982	0.153885	-0.0796714	-0.0479525	-0.0808932	-0.0892422	-0.0725231	-0.0171002	-0.0199411	-0.0008431	-0.0703738	-0.0453672
4930474M22Rik	0	-0.0141236	-0.00685943	0.0500276	0.0596916	0.0162961	0.0202934	-0.0166255	0.0308451	0.0448137	0.0209752	0.0177987	-0.00841851	0.0565986	-0.00995699	0.0557805	0.0865439	0.0146666	0.0569792	0.422356	0.0301922	0.117832	0.0313982	0.0929351	0.105091	0.0744277	0.119891	0.178081	0.146398	0.0708253
4930474N05Rik	0	-0.075198	0.0331676	0.0512639	-0.0711095	-0.00645011	-0.0102648	0.00933446	0.0669401	0.0161604	0.0314629	0.0393788	0.0417943	0.00891296	0.0412976	0.0561464	-0.00873659	0.00470381	0.0875625	0.150401	0.042445	-0.0248712	0.14059	-0.00429457	-0.0179156	0.0492781	0.0277625	-0.00780779	0.0437265	0.0255393
4930479M11Rik	0	-0.0831561	-0.00969375	-0.0521326	-0.0304445	-0.0712073	-0.0777633	-0.0371479	-0.0394081	-0.0893631	-0.033711	-0.0599395	0.0164406	0.05797	-0.0403781	-0.0328577	-0.101756	-0.113218	-0.131063	-0.0544442	-0.0911844	-0.0345243	-0.0716634	-0.0388083	-0.0227339	-0.0602463	-0.00469561	-0.0834145	-0.051727	-0.00626656
4930480E11Rik	0	0.037854	0.0202873	0.043249	0.0528638	-0.00859564	0.0115038	0.0292601	0.0424079	0.127224	0.0887142	0.0403612	0.106056	0.0960391	-0.0278239	0.051322	0.0149784	0.0650866	0.036402	0.0697178	0.060325	-0.0112045	0.0827984	0.0343488	0.0915811	0.0576411	-0.0177813	0.0359002	-0.00646233	0.0772402
4930481A15Rik	0	0.0013413	-0.095826	-0.0658825	-0.00348338	0.0459831	-0.00620914	0.0392914	-0.028071	-0.0647217	0.00882375	0.00782646	-0.00563421	-0.073909	-0.0425319	-0.0249985	-0.0125276	-0.0284042	-0.0531798	-0.0441892	-0.124992	-0.094586	-0.0395502	-0.080251	-0.0758508	-0.111088	-0.057515	-0.0447988	-0.0780849	-0.00892886
4930483J18Rik	0	0.0339829	0.00139937	-0.00379737	0.0248961	0.023223	0.0361546	0.0254619	0.0327222	0.0750374	0.037598	0.0532914	-0.0151042	-0.0373163	0.0311778	0.0267997	-0.039498	0.0552293	-0.0323575	0.0302562	0.013349	0.0506863	0.0545787	-0.0006392	0.0225775	0.026222	0.0208487	-0.0411997	0.0101599	0.00405684
4930483J18Rik	0	-0.00783713	0.0239501	0.0146676	-0.0146017	0.0748532	-0.116367	-0.0510687	0.0188472	-0.0270694	0.0820896	0.0164135	0.0668303	-0.038212	0.0392184	0.00922095	0.0379185	0.0488684	0.015581	0.0666148	0.0463052	0.0129318	-0.0285513	-0.00467965	0.00186002	0.0189975	0.074246	0.0928025	0.00295026	0.0950687
4930485B16Rik	0	-0.0227132	0.0212772	-0.044457	-0.0431177	-0.0570443	-0.0567888	-0.0226394	-0.0256978	0.0352821	0.0181161	0.0240558	0.0244308	-0.0500384	-0.0364005	-0.0313561	-0.0143069	-0.0365573	0.0255821	-0.0147558	-0.0448416	0.0475981	-0.0211452	-0.0128357	-0.020428	-0.0901278	-0.0119227	0.059815	0.0112864	-0.00132756
4930486L24Rik	0	0.120432	0.0116757	0.0222687	0.058016	0.0706418	0.097086	0.0558039	0.0236719	0.103941	0.00616324	0.0442415	0.0729598	0.00135505	0.0342894	0.112186	0.112557	0.0981469	0.176798	0.108335	0.0958526	0.150021	0.109006	0.158987	0.0849126	0.0577838	0.0867588	0.0411582	0.0943862	0.0661616
4930487H11Rik	0	-0.0418295	0.0193158	0.00622094	-0.000506674	-0.0555489	-0.0332547	-0.0501107	-0.0112533	-0.0281632	-0.0689603	-0.0624353	-0.0356021	-0.0381825	-0.014137	-0.000728295	-0.0161944	-0.0360231	-0.038882	-0.0247156	0.00340311	0.000282494	-0.0766387	-0.0151312	-0.0287576	0.00884078	-0.0944174	0.0229559	-0.0624978	-0.0154317
4930488N24Rik	0	-0.00569481	0.0532039	0.0436581	-0.0505187	0.0301115	0.058005	0.0213145	0.0405578	-0.000919569	-0.000265011	0.0574663	0.055102	0.0482484	-0.0144542	0.0398333	0.0349	-0.00379739	0.0717812	0.217593	-0.0190877	0.0727128	0.0315521	0.058223	0.0528457	0.0256339	0.0547855	-0.0411666	0.0349725	0.0975773
4930488N24Rik	0	0.0145383	-0.0434983	0.0280297	-0.0617538	-0.0270626	-0.0814432	-0.0310549	-0.133716	-0.0290616	-0.0283332	0.0213657	-0.0898516	-0.0768597	-0.0203368	0.0045945	-0.0070188	0.0623102	-0.0580938	0.0602124	0.0203811	-0.108301	-0.0484539	0.0122592	-0.0149454	-0.0380895	-0.0854087	0.0128235	-0.0308619	-0.0316085
4930502E18Rik	0	-0.10924	0.00913928	-0.0119184	-0.0393565	0.00420167	-0.0240163	-0.0625622	-0.0924099	-0.0473142	-0.0488829	-0.0709129	-0.00455209	-0.013556	-0.0138281	-0.0867404	-0.00268699	-0.0890105	0.0129861	-0.0291614	-0.0728555	0.029128	-0.0565647	0.0345522	0.047413	-0.0557427	-0.00613498	0.00214695	-0.023677	-0.0402688
4930503B20Rik	0	-0.0326702	-0.010553	-0.0566953	-0.0467388	-0.0813819	-0.0676786	-0.0411533	-0.0120131	-0.106676	-0.0756496	-0.0986248	0.00170084	-0.0197623	-0.0660099	-0.0368929	-0.070267	-0.113408	0.0807838	0.127449	-0.0256583	-0.00168866	-0.00768089	-0.0180866	-0.010734	-0.0180216	0.0194572	-0.078124	-0.0369846	-0.0521353
4930503B20Rik	0	0.037711	0.00118409	0.0385864	0.0808659	0.0288269	0.0342435	0.06739	-0.0846064	0.0703847	0.0444691	0.108821	0.0890572	0.0459136	0.0672843	0.0562529	-0.0542468	0.0089643	0.0861114	-0.00426872	0.0241898	0.0102172	-0.0555865	0.102518	0.0223334	0.0540404	-0.0107746	-2.76e-05	-0.0216262	0.00368616
4930503E14Rik	0	0.0436276	-0.0294173	0.0273712	0.105409	-0.0118528	0.00582345	0.0736093	0.0364882	-0.00458611	0.0320197	0.028422	0.0825264	-0.0362334	0.0756699	0.0999294	0.0859158	-0.0283365	0.104141	0.158588	0.0603961	0.0881968	0.0709038	-0.0111114	-0.0424518	0.0134578	0.0829859	0.104141	0.055476	0.0301544
4930503E24Rik	0	0.0968114	0.13952	0.106132	0.0432262	0.130455	0.174931	0.127327	0.0362867	0.111433	0.136119	0.0672744	0.176433	0.126621	0.0874567	0.0668062	0.0920802	0.141854	0.103969	0.022267	0.102935	0.193628	0.120685	0.208521	0.105558	0.0975133	0.0790554	0.116821	0.118542	0.232351
4930503H13Rik	0	0.0532822	0.041073	0.0164798	-0.000907261	-0.014273	0.0728544	0.0210794	-0.0020058	0.0349013	0.0272413	0.00155512	-0.0214932	0.0499682	0.0263472	-0.0217413	-0.000104002	0.00822797	0.0100486	0.0752588	-0.0237545	0.0411435	-0.0102564	0.0126479	0.0393118	0.0228262	0.0387868	0.00750664	0.0586657	0.0274875
4930503L19Rik	0	-0.0403729	-0.11125	-0.1511	0.00265213	-0.0970767	-0.127943	-0.0819597	-0.0497225	-0.0937438	-0.0944924	-0.118531	-0.0874392	-0.140075	-0.0697948	-0.146782	-0.0666956	-0.0570128	-0.075098	-0.175802	-0.10908	-0.0220515	0.0347786	-0.124784	-0.0349523	-0.0611912	-0.00347509	-0.0710766	-0.0510321	-0.0452736
4930504O13Rik	0	-0.0493943	-0.0678554	-0.0176526	-0.0221217	0.0494805	0.0214621	-0.0519061	0.0589351	-0.060712	-0.101977	0.0236707	0.0747683	-0.00564532	-0.0356612	0.03173	-0.0195725	0.038024	-0.0151855	-0.0207783	-0.0190348	-0.0314858	-0.0460901	-0.0257278	-0.0595797	0.0131619	0.0209022	-0.0218357	0.00518216	-0.00193271
4930505H01Rik	0	-0.0396193	-0.0385929	-0.0327809	-0.0475341	0.054385	-0.0215845	-0.0257283	-0.000308295	-0.0312875	-0.0318846	-0.0167703	-0.00489003	-0.0384405	0.0254418	-0.0182214	0.0447987	-0.0074944	0.0294713	0.012816	-0.116037	-0.0447337	-0.0339824	0.0458207	-0.0329787	-0.11572	-0.0166327	-0.0557286	0.0506212	0.0117424
4930505O20Rik	0	0.0218414	0.00899872	0.00712667	0.0806234	0.016951	0.0311795	0.0755836	-0.00159825	0.0918525	0.062878	0.0498796	0.0759498	0.0564259	0.0942675	0.051398	0.0801589	0.0721728	-0.0355337	0.0487722	0.014966	0.0299645	0.0356323	0.0976687	0.0306602	-0.06197	-0.0102098	0.0869774	-0.00895034	-0.00611686
4930505O20Rik	0	0.0650005	0.0778965	0.0579185	0.0782133	0.031919	0.102624	0.0515157	0.0725318	0.0317165	0.118576	0.0980993	0.0633848	0.0228085	0.0606928	0.0556878	0.0482237	0.0899956	0.0413327	0.0673152	-0.0356628	0.0113143	-0.0161256	0.0023365	0.0404178	0.079722	0.0340077	0.0894197	-0.00285281	0.00809898
4930506M07Rik	0	-0.0354229	-0.0766141	-0.248221	-0.00297999	0.0467518	-0.21324	-0.0194192	-0.0868289	0.0648126	-0.0666198	-0.192514	-0.183265	-0.0384304	-0.0618804	-0.162392	-0.111071	-0.117937	0.0455534	-0.622222	0.240781	0.0982977	0.0549536	0.2269	0.184317	0.0867747	0.0907541	0.154676	0.0555524	0.0740694
4930506M07Rik	0	0.0706076	0.0323007	0.00794329	0.067243	0.0417204	0.033662	0.0127378	0.0890548	0.0200004	0.0862384	0.100062	-0.0756202	-0.0570129	-0.00154505	-0.0243374	-0.110421	0.0949512	-0.0545542	0.056141	0.00873785	0.04901	-0.0298354	0.013145	0.0458481	-0.0548282	-0.0069648	0.00155658	0.000867655	-0.0172184
4930506M07Rik	0	0.100177	-0.0574231	0.115973	0.173034	-0.0270437	-0.0959768	-0.0156407	0.00975889	-0.093245	-0.072032	-0.0908972	0.0592539	0.0292457	-0.0115867	-0.131242	-0.0306501	0.0373328	0.0681831	0.782899	-0.0523798	0.037117	-0.0417457	0.0595458	0.18925	0.0530097	-0.0136634	0.0967583	-0.00233645	-0.0211794
4930507D05Rik	0	-0.0122128	0.0260871	-0.014527	0.0615766	0.0760476	0.0478377	0.0518435	0.0196192	0.117948	0.0272992	0.0223024	0.0948265	0.0110476	0.0427135	0.0255398	0.0622049	0.0574238	0.0629799	0.0169046	0.0715066	0.0533775	0.0893955	0.0581774	0.0445612	0.0665929	0.0840063	0.0802865	0.0843732	0.0510688
4930510E17Rik	0	-0.0272334	0.00502347	-0.0519885	0.0813442	0.0742554	0.0761506	-0.0153938	0.0627532	0.0629388	0.0433754	0.0522218	0.027524	0.0598287	0.0674212	0.0513567	0.00529866	0.0902744	0.077357	0.00861657	0.0113331	0.0427979	0.0120855	0.00574567	0.0534212	-0.0500481	0.0760445	-0.0698224	-0.0706666	0.0128113
4930511I11Rik	0	0.0473167	0.0596064	0.0191944	-0.009508	0.0176406	-0.0128071	0.0458613	-0.0174082	0.0757461	0.0280847	-0.0527664	-0.0724042	0.0396556	-0.00153711	-0.0307132	0.0308387	-0.0111844	0.0688184	0.0375188	0.0411477	0.158922	0.100261	0.00648762	-0.053462	0.0764979	0.00412913	-0.0511982	0.045316	0.0749621
4930511M06Rik	0	0.0689904	0.0475522	0.110375	0.0189847	0.0278032	0.0707124	-0.04149	0.0561757	-0.0268692	0.0491302	0.0069285	0.0826095	-0.0396484	0.105667	0.0152689	-0.0404476	-0.0165696	0.011177	0.0616764	0.0591758	-0.0175542	0.102564	-0.0110915	0.0509663	-0.00474901	0.049723	0.00597808	0.0918031	0.0578
4930511M11Rik	0	-0.030983	-0.0843242	-0.0872663	-0.122608	-0.150535	-0.156271	-0.216453	-0.165596	-0.0446994	-0.0457053	-0.134503	-0.058232	-0.19739	-0.110684	-0.0642755	-0.0729455	-0.126164	-0.0723147	-0.117507	-0.148299	-0.023308	-0.0796479	-0.101086	-0.112114	-0.0598174	-0.132743	-0.0622845	-0.0557988	-0.065834
4930512M02Rik	0	0.0275343	-9.6e-05	-0.0223389	0.0516798	0.0159124	0.0631406	0.069257	0.0113341	0.0634233	0.0257717	0.0279735	-0.0282499	-0.122187	-0.0271162	0.0251357	-0.0530818	0.0610744	0.00347479	-0.0649494	-0.0705689	0.0449372	-0.100623	0.0311027	0.0537857	-0.0616706	-0.0502348	0.0177181	-0.032596	0.0672448
4930515B02Rik	0	0.101097	0.0598318	0.0698134	0.00880365	0.0439644	0.0512523	0.0324155	0.0185089	0.0213878	0.0254139	0.0546251	0.0243877	0.0744958	0.0247041	0.0543783	0.0398283	0.0249187	0.0989288	0.00133107	0.106071	0.0443432	0.060817	0.0753705	0.00729988	0.0624642	-0.0135473	0.0703313	0.0111923	0.084675
4930515G01Rik	0	0.0804337	0.0951806	0.0910346	0.0381887	0.0831699	0.0604767	0.0710567	0.0812342	-0.00468502	0.0866867	0.0340267	0.0524162	-0.00196513	0.105831	0.0250805	-0.0693268	0.00697235	-0.0104905	0.100547	0.0173343	0.0389465	-0.0183026	0.0996496	0.0239279	0.00836407	0.0549065	-0.00548165	-0.0294524	-0.000743105
4930515G16Rik	0	-0.0731421	-0.0669826	-0.013232	-0.00121016	-0.0476521	0.0660195	-0.0656812	0.00797527	-0.0980707	-0.0226515	-0.0379549	-0.0373751	-0.00711366	-0.0824706	-0.0316171	-0.0333668	-0.0452874	-0.0577941	-0.0666665	-0.0824778	0.0325788	-0.0466471	-0.0185211	-0.0593081	-0.0487746	-0.0982243	-0.0274275	-0.0273205	-0.0753634
4930518I15Rik	0	-0.119488	-0.149641	-0.10789	-0.138986	-0.0241754	0.010192	-0.166155	-0.19525	-0.159008	0.0962561	0.139377	-0.0337855	-0.175298	-0.211431	0.08734	0.0899495	0.0149281	0.0315111	-0.38661	0.131218	0.0764847	0.0880962	0.142795	0.127578	0.14864	0.286726	0.109138	0.148774	0.0711655
4930519F09Rik	0	-0.0588125	-0.0445795	-0.0416597	-0.0671951	-0.0243787	0.00976605	-0.0238188	-0.0852432	-0.0642271	-0.0123802	-0.0428916	0.00773544	-0.0902447	0.000170005	0.036464	-0.0422962	0.00443268	-0.00562372	0.017701	-0.00570863	-0.00300025	-0.0431595	-0.0118303	-0.0259135	-0.0273309	-0.0333529	-0.0200111	-0.0643731	-0.00226281
4930519F16Rik	0	0.0325784	0.0295639	-0.0176855	-0.087393	0.0158551	-0.0750089	0.00820457	-0.0094117	-0.0382768	-0.0896224	-0.0371715	-0.0107396	-0.0179479	-0.0622675	-0.0132537	-0.0581857	-0.013078	0.0560168	-0.0214655	-0.0763034	0.0205141	-0.111368	-0.054205	0.0574983	-0.000162071	0.0162622	-0.0822683	-0.0385015	-0.0334562
4930519F24Rik	0	0.175242	0.0537644	0.0781943	0.095264	0.13089	0.162517	0.146004	0.105259	0.18479	0.114281	0.115957	0.134319	0.160419	0.14364	0.150796	0.164263	0.179551	0.0112155	0.122176	0.14259	0.11355	0.142116	0.174928	0.129	0.177423	0.119621	0.127137	0.121014	0.20379
4930519G04Rik	0	0.0221653	0.133068	0.0539674	0.0563306	0.100144	-0.0585345	0.0154461	0.0164389	0.0510139	0.0143194	0.0426573	0.016356	0.094411	0.0761685	0.16014	-0.0023989	0.10581	0.0371093	0.184461	0.134331	0.0468326	0.0613416	0.0643148	0.0674244	0.0653084	-0.015917	0.0399328	0.00520364	0.0483358
4930521A18Rik	0	0.0666646	0.0501108	0.0497575	0.00627306	0.0533883	0.0758739	0.0760441	-0.00143003	-0.0157338	0.0208546	-0.0061388	0.0448244	0.0580096	0.136178	0.00841174	0.0620055	0.108982	0.114497	0.200594	0.0124773	0.0179305	-0.0262893	0.0443478	0.0702238	0.0589827	0.0471571	0.14689	0.0488501	0.0398501
4930521A18Rik	0	0.0380688	-0.0693499	0.00921985	-0.0615644	-0.0249282	0.00633009	-0.0133077	-0.0665776	-0.119584	-0.0529135	-0.124208	0.00291289	-0.0792773	0.0394644	-0.0249398	-0.0939897	0.000660702	-0.0441008	-0.128098	-0.0749461	-0.0538975	-0.0505002	-0.145845	0.0261208	0.00107042	0.0570444	0.053395	-0.0719546	-0.112887
4930522H14Rik	0	-0.0645222	0.0540638	0.0487065	-0.0235517	0.0542261	-0.0360347	-0.063999	-0.00847628	-0.0592131	0.021222	0.0582523	0.0600505	0.0759538	-0.00088059	-0.0271641	0.0260789	0.00520716	0.0338699	0.0140649	0.00375524	0.0881713	-0.0236642	0.0394218	0.0298379	0.0572326	0.0479758	-0.0450203	0.0318956	-0.0368565
4930522N08Rik	0	-0.0354824	-0.0244037	-0.0696517	0.0504282	0.0582652	0.0317949	-0.0435251	-0.0508525	0.0267639	0.0237339	0.00809329	-0.0623194	-0.0068278	-0.042337	-0.0678879	-0.00347126	-0.00427752	-0.0361394	0.0374679	0.0235894	0.0347874	-0.0171524	0.0460086	-0.0246219	0.0816033	-0.0967474	-0.010318	-0.0176779	0.00121647
4930522O17Rik	0	0.0267093	0.0107711	0.0545736	0.0368285	-0.0437761	-0.0393792	-0.0749126	-0.0144778	0.0544982	0.00221271	-0.0189796	-0.0620963	-0.0619923	0.0104719	-0.00910578	-0.0330899	-0.00432997	-0.0526176	0.0792927	0.0133574	0.0656368	0.0129995	-0.0118924	-0.0165323	-0.0126233	0.0035679	-0.0577123	0.117987	0.00166884
4930523C07Rik	0	0.0482485	0.0643638	0.0518772	0.18037	0.0833536	0.184093	0.179748	0.157693	0.0542056	0.344113	0.336904	0.359071	0.179474	0.0654018	0.658588	0.604195	0.656796	0.278765	-0.264115	0.444566	0.652217	0.66762	0.421543	0.560318	0.852176	0.965852	0.796765	0.598119	0.683901
4930523C07Rik	0	-0.0758163	-0.0244031	-0.00229297	0.0333321	0.00456531	-0.0379954	-0.0188416	0.00504587	-0.0029801	-0.00354051	0.00459783	0.00836866	0.029057	-0.0355618	-0.00541727	0.0481312	0.0940071	0.00300009	0.0176575	0.0745331	0.0662403	0.0934925	0.105781	-0.0453225	0.0223761	0.115124	0.12481	0.0073235	0.0508959
4930523O13Rik	0	0.097261	0.0247666	0.0976706	0.0391216	0.0831473	0.132458	0.0205663	0.0714918	0.0755702	0.0512835	0.118924	-0.00237903	-0.00407218	0.0773444	0.0260934	0.129619	0.0698806	0.0584035	0.0565745	0.0811161	0.0533586	0.0919555	0.0894088	0.0673272	-0.0205935	0.0164742	0.0171019	0.113271	0.0643685
4930524B15Rik	0	0.00356187	0.0250449	-0.0259282	-0.0740947	0.0543444	-0.10384	0.00805604	-0.0487592	-0.00513976	-0.0814735	-0.0273442	0.0112282	0.0220649	0.090979	0.0170965	0.00632942	0.0517704	0.0339398	0.0690382	0.00532277	0.105269	-0.00929481	-0.0194606	-0.0541689	-0.00712303	-0.00743627	0.0440524	0.0756948	0.0415215
4930524B15Rik	0	0.167158	0.0875689	0.0583898	0.0839697	0.130114	0.070981	0.10295	0.0707738	0.115947	0.0724715	0.0733983	0.196617	0.16806	0.0892995	0.0580917	0.116096	0.174888	0.0640418	0.0685599	0.119765	0.0444748	0.112303	0.083343	0.153123	0.167724	0.157904	0.165055	0.0936288	0.138451
4930524L23Rik	0	-0.0971473	-0.0667286	-0.024526	-0.0440018	-0.149897	-0.0677211	-0.137464	-0.138132	-0.134662	-0.0821208	-0.0614337	-0.110896	-0.00721303	-0.0490235	-0.059421	-0.0509825	-0.126316	-0.0692009	-0.0553392	-0.0982656	-0.056224	-0.0556137	-0.0188352	-0.0825788	-0.0416377	-0.0969315	-0.108345	-0.142644	-0.093405
4930524O08Rik	0	0.0221871	0.000887177	0.06537	0.0172313	0.0629132	0.0621211	0.0482543	0.00210983	0.0843026	0.023856	0.0942123	0.0764192	0.0280314	0.00817702	0.0728795	0.060029	0.0557566	-0.0190887	0.0713833	0.118295	0.0457623	0.0663626	-0.0145571	0.0394122	-0.0129604	0.00801746	0.027051	0.066567	0.0944325
4930526D03Rik	0	-0.0116438	0.0680861	-0.0698704	-0.0288282	-0.10207	-0.0294737	-0.0359055	-0.0805512	-0.0408448	-0.014576	-0.00980974	0.040677	-0.0811447	-0.0548629	-0.0393775	-0.0330055	-0.0154458	0.02818	0.151259	-0.0257236	0.0567836	-0.0598355	-0.0491971	-0.0512934	-0.0248823	0.0185671	-0.0300457	0.059919	-0.0479301
4930526D03Rik	0	0.0248948	-0.0770334	0.0049939	-0.0756229	-0.116451	-0.0220712	-0.0548789	-0.0500235	-0.0773609	-0.0470772	0.00893028	-0.058676	-0.0265457	0.0494539	0.0350666	-0.0284633	-0.0827418	-0.063581	-0.0943538	-0.00900322	-0.0903712	-0.0204201	-0.0531567	-0.105499	-0.0207998	-0.033761	-0.048635	-0.0717383	-0.0512128
4930526I15Rik	0	-0.0130742	0.0603571	-4.82e-05	-0.00650328	-0.0122327	0.0667081	-0.0982706	0.000100127	-0.0145803	0.0193697	-0.0202723	0.0319774	0.0173354	0.0278103	-0.0901303	-0.0127168	0.0412296	-0.0201489	-0.0989329	-0.0992828	-0.012354	-0.0526211	0.0335004	0.0286966	-0.0305958	-0.0915528	-0.0754677	-0.0200994	-0.00600078
4930528A17Rik	0	-0.000330068	0.0217265	0.0629874	-0.0361347	-0.00963508	0.126389	0.0600854	0.0562856	0.0458429	0.0379863	0.0517048	-0.021635	0.0395901	0.0399134	0.061942	0.0737408	-0.0520327	0.0300162	-0.031431	0.0574648	0.017661	0.0736622	0.0738946	0.0266984	-0.0465113	0.076844	0.0419353	0.0389405	0.0477098
4930528A17Rik	0	0.000409918	-0.0407548	0.00242893	-0.00818568	0.00616243	-0.0284623	-0.0156562	-0.0140392	-0.0219199	0.034339	-0.0206311	-0.0702262	0.0709693	-0.0184048	0.0376535	-0.0421205	-0.022747	0.0197319	0.407274	0.005293	0.00685496	-0.0330428	-0.0181717	-0.0160979	-0.0227546	-0.00377672	0.0113332	0.00503343	0.00154755
4930529C04Rik	0	-0.0107286	-0.0400294	-0.0322901	0.0376241	-0.0548415	0.000762958	-0.0671746	-0.0632773	-0.0876837	-0.0376011	-0.0995151	-0.058778	-0.034256	-0.0458619	0.0171315	-0.131181	-0.057565	-0.082964	-0.0434541	-0.00445504	-0.105679	-0.0312357	-0.0655382	-0.0164539	-0.0324638	-0.0112435	-0.0361193	-0.0322441	-0.0559386
4930529M08Rik	0	-0.0337975	0.00297352	-0.0295561	0.0864351	0.042095	0.0458464	0.0592267	0.0779717	-0.00335608	0.00564042	0.09226	0.0190398	0.099165	-0.0529259	-0.00878024	-0.022301	0.0383252	0.0445602	0.0085318	0.108088	-0.0159348	0.0232509	0.0741193	-0.0280296	0.0791097	-0.0252374	-0.000676855	0.0685193	0.0656658
4930529M08Rik	0	0.06763	0.0348387	-0.0290693	0.0503393	0.0190261	-0.020998	0.0302411	0.029793	-0.00314153	-0.0832372	-0.0451835	0.0507851	0.0536912	0.0085525	-0.0113987	0.0260182	-0.0388728	0.0437658	-0.00676796	0.0198598	-0.0280443	-0.0212561	-0.0291439	-0.00232842	0.0270356	0.0435545	-0.00578046	-0.100451	-0.0576603
4930533L02Rik	0	-0.0365324	0.0048636	-0.0544215	0.0642899	-0.0119051	0.0636092	-0.0575335	0.0114696	0.0295325	-0.0750857	-0.0788505	0.0296263	0.100513	-0.00726893	0.0215118	-0.122729	-0.070283	0.0348842	-0.0712654	-0.0604429	-0.0451189	-0.021773	-0.0155797	0.0428865	-0.00577222	-0.074191	0.0564256	-0.0245109	-0.0418786
4930534B04Rik	0	0.0479125	0.0634578	-0.0522688	0.0627329	0.0130904	0.0578382	0.0153513	-0.00311749	0.0395797	0.0568056	0.025011	0.0638305	0.0358283	-0.00979025	-0.0425028	0.0198834	0.0552236	-0.0228355	-0.174048	-0.115018	-0.076112	0.0139556	0.0437317	-0.0649436	0.00148629	-0.0445225	-0.0825186	-0.0731941	0.0767466
4930534B04Rik	0	-0.131314	-0.145628	-0.107179	-0.0790522	-0.102204	-0.143587	-0.0678676	-0.0732999	-0.0649527	-0.102066	-0.150707	-0.0448129	-0.256856	-0.143205	-0.15278	-0.143765	-0.148154	-0.165604	-0.0792278	-0.053429	-0.161486	-0.10105	-0.108094	-0.0948736	-0.120092	-0.199971	-0.0872141	-0.117424	-0.112796
4930538K18Rik	0	0.0241165	-0.00747031	0.0261806	-0.0468335	-0.0179842	0.0278305	-0.0424086	0.0556031	0.0524446	0.00226219	0.0120347	-0.0232808	-0.0319873	-0.0711007	-0.019414	0.0392754	0.0819302	0.0340741	0.0499032	-0.0145057	-0.0840262	0.0262719	0.0247467	-0.0652437	3.02e-05	-0.0644911	0.0311535	0.00948966	0.0260341
4930538K18Rik	0	0.0347263	-0.0165372	0.0417903	-0.014058	0.0178746	0.0348355	0.0219647	0.0115373	0.111739	0.0153596	0.0284874	0.0241471	0.0412949	0.0200568	-0.0398056	0.0520681	-0.0027657	0.0196225	0.0610715	-0.0183271	0.0549969	-0.025203	0.0298275	0.0397574	0.00441088	-0.0639434	0.0877337	-0.0137766	0.0467802
4930538K18Rik	0	0.0105851	0.0130279	-0.0642266	0.0136892	0.0487121	0.033202	0.03026	0.00583408	0.0339019	0.0848349	0.00243896	-0.00861408	0.0103971	0.0608069	0.013876	-0.0518676	0.0277807	-0.0101848	0.0457911	0.0145378	-0.0185103	-0.0439406	-0.0165696	0.0134813	0.0115382	0.0427407	-0.0895028	-0.00824954	-0.0079355
4930539E08Rik	0	0.0223265	0.0679232	-0.00838419	0.0467648	-0.00893005	0.0739115	-0.0440473	0.0364894	0.107201	0.0235956	0.0385887	0.00977846	0.0248552	-0.010255	0.0616322	0.0245303	0.0239733	0.0946815	0.0821066	0.137814	0.11712	0.0744478	-0.0113736	0.134596	0.0830654	0.124095	0.0384447	0.0531494	0.0214659
4930542C16Rik	0	-0.0726285	-0.0983183	-0.0276801	-0.063935	-0.0320272	-0.098463	-0.048583	-0.0396955	-0.0328201	-0.0987671	-0.0623946	0.0463034	-0.0113601	-0.0750152	-0.0463241	-0.0410209	0.00490615	-0.0605251	-0.0413242	-0.0499043	-0.0385092	-0.09043	-0.0464696	0.00750544	-0.061143	-0.027752	-0.0400934	-0.101307	-0.0433674
4930544D05Rik	0	-0.00980954	0.0537247	0.0229175	0.00875121	0.00633467	-0.0512776	0.0526589	0.0651609	-0.0205234	-0.033548	-0.066772	-0.0289521	0.0147241	-0.0190166	-0.0453004	-0.021655	-0.016774	0.00798825	-0.0165855	0.0517205	0.0438559	0.0183465	0.0738281	0.0107742	0.0798724	0.0170281	-0.0411523	0.0836653	0.00761489
4930544G11Rik	0	-0.0192302	-0.0523477	-0.0519625	-0.0168947	-0.0574484	-0.0885287	-0.0256894	-0.0127142	0.000349559	0.000708905	-0.107939	-0.0813764	0.0594256	0.00944742	-0.0541015	0.032166	0.00833197	0.131408	0.0063446	0.115477	0.132982	0.0719567	-0.00079766	0.0579966	0.0489185	0.0898985	0.0885522	0.0991832	-0.105304
4930544L04Rik	0	0.0242275	0.0759646	0.0294643	0.0610495	0.049056	0.0368192	-0.0249913	-0.0160758	-0.00748038	0.019605	0.0458986	0.0505118	-0.0238644	0.0257138	0.0146185	0.0630325	0.0707043	-0.00715478	0.0386152	0.0482285	0.0449604	0.0796826	-0.0113589	0.0628717	-0.00174319	0.0430088	0.0722164	0.0190944	0.0167851
4930544O15Rik	0	-0.0146152	-0.115794	-0.0580251	-0.0098401	-0.0243019	-0.0713049	-0.0778437	-0.0217095	-0.139446	-0.0736956	-0.042262	-0.0499489	-0.113718	-0.118376	-0.0452203	-0.0455514	-0.0938236	-0.0683419	-0.156322	-0.0648743	-0.0196033	0.0486843	-0.0484063	-0.0482283	-0.0655508	-0.0246681	0.0236598	-0.0656531	-0.0309015
4930546C10Rik	0	-0.0162937	-0.00164697	-0.00217078	0.028064	0.00206106	0.0268615	0.00340855	0.0820154	0.0164463	-0.0365898	-0.00358695	-0.0464207	0.00787293	-0.0240516	0.026094	-0.0595211	-0.0243853	0.0823929	0.0920921	-0.065945	-0.0390414	-0.00997749	0.0343235	-0.0256122	-0.0392884	-0.0485793	0.0014202	-0.00547659	-0.0285159
4930546K05Rik	0	0.0670343	-0.0699206	0.0318667	0.0515962	0.0517842	0.0572996	0.0386764	0.0760917	0.139947	0.00734569	0.0724729	0.106312	0.0492006	0.0596635	0.0841149	0.0861279	0.111722	0.0399317	-0.019175	0.0769212	0.111742	0.00762705	0.0938532	0.0553954	0.00984378	0.00530093	0.0571705	0.0569012	0.0482579
4930547C10Rik	0	0.0126403	0.0013311	0.0794393	0.0597455	0.0752314	-0.00969266	-0.0556943	0.117234	0.107167	0.0191423	-0.0302928	-0.0214825	0.0839811	0.0332063	0.039136	-0.015387	0.011671	-0.0557827	-0.0778867	-0.00493717	-0.094039	-0.0884	-0.0392767	-0.0187016	-0.00608203	0.0249365	-0.190108	-0.0588609	-0.0272469
4930547E08Rik	0	-0.000455403	-0.101581	0.0553009	0.0967503	0.0141187	0.00301799	0.0528684	-0.00885549	-0.0168919	0.0684443	-0.000174775	0.0624336	-0.0231286	0.0859871	0.0341826	0.0631703	0.024369	-0.0273737	0.119484	-0.0407555	-0.0594977	0.021608	0.0785052	0.0236485	0.00506389	0.00682566	0.0195316	0.0427408	0.0626438
4930547N16Rik	0	0.0247702	-0.0348437	-0.0220959	-0.0462065	-0.00630622	-0.0206003	0.00546501	-0.0157962	-0.0624397	-0.0563891	0.048128	-0.017393	-0.047886	-0.0543175	0.0515265	0.0240799	-0.109406	-0.0376344	-0.0308324	-0.116312	-0.0909885	-0.0147681	0.00495662	-0.0644075	-0.0292685	-0.0762263	-0.0369049	-0.0416764	-0.03608
4930548H24Rik	0	0.0225544	-0.0327935	-0.017127	0.028216	-0.0225358	-0.0131514	-0.0498963	-0.0885664	-0.143604	-0.0530468	-0.0770219	0.0203402	-0.0967364	0.0649616	-0.0470675	-0.0618194	-0.0766924	-0.0830548	-0.126424	-0.0805692	-0.033485	-0.0412583	-0.0136268	0.0167295	-0.0286483	-0.0987461	-0.0807362	0.0632028	0.00315233
4930549C01Rik	0	-0.0584848	0.0712726	0.0144148	0.0892812	-0.0215694	0.0335668	-0.0466911	-0.0556891	0.0641921	-0.0140814	-0.00274304	-0.0777419	0.001078	-0.00662399	-0.020147	0.0149299	-0.0508913	0.0586255	-0.00942624	-0.0188288	0.0171894	-0.0138859	-0.0103082	0.0230532	0.0103168	-0.00409986	-0.0697417	0.0409152	-0.0338359
4930550C14Rik	0	0.0456429	0.0256832	-0.0758026	-0.0686245	-0.00129213	0.0103818	-0.00377952	-0.055735	0.00400245	-0.0131072	-0.02864	-0.116124	-0.0871083	-0.0495679	-0.0399872	-8.55e-06	0.0350203	-0.0226964	-0.174083	-0.0310206	-0.0532695	-0.0601148	-0.0213016	0.000388855	-0.058087	0.0519557	-0.0189405	-0.0288651	-0.0780482
4930550L24Rik	0	0.0852009	0.110031	0.0231431	0.0528237	0.0998903	0.0169915	0.0407513	0.0656318	0.010887	0.0414464	0.0324226	0.0305865	0.0529166	0.012515	0.0680082	0.0375528	0.0295376	0.0516042	0.0871053	0.0508987	0.131537	0.0807994	0.0792176	0.122672	0.0711207	0.0804713	0.0235456	0.0702058	-0.0137639
4930553J12Rik	0	0.0323541	0.0924224	0.0746812	0.0723562	0.104495	0.0230745	0.0564357	0.0970292	0.0207012	0.0845411	0.0482193	0.0507751	0.0337265	0.0494409	0.0936758	0.079581	0.116422	0.0394652	0.0967068	0.00926222	0.0915172	0.121136	0.0477435	0.0421739	0.104231	0.0879044	0.040069	0.0737533	0.100917
4930555F03Rik	0	-0.0394762	-0.157909	-0.0678189	-0.0494416	-0.0412358	-0.0303429	-0.0329858	-0.0470169	-0.0617753	0.0148878	-0.111431	-0.0104228	-0.0383098	-0.108791	-0.0610856	-0.0913695	-0.0828479	-0.0688113	-0.150592	-0.0695771	-0.062224	-0.0868096	-0.102076	-0.167155	-0.134533	-0.0621041	-0.0413468	-0.0868598	-0.0120676
4930555G01Rik	0	0.100445	0.0540047	0.0819269	0.103395	0.0335642	0.129	0.0930021	-0.00162987	0.0845466	0.0448191	0.0643217	0.0672646	0.0234513	0.0439603	0.0589219	0.0870275	0.0535227	0.0478674	0.232326	0.0466982	0.15821	0.0644536	0.104596	0.100494	0.139429	0.0724242	0.0122359	0.149999	0.066203
4930555I21Rik	0	-0.0697435	0.0575068	-0.00742211	0.0167955	-0.0232933	0.03087	-0.0422542	-0.0877616	-0.0423169	0.0289614	0.0069183	0.0843322	0.0375935	-0.0690379	0.00286912	-0.00459507	0.0296474	0.0182343	0.0781135	0.0227091	0.0876851	-0.0335276	-0.0113683	-0.0563019	0.0136943	0.0127597	-0.0622008	-0.0497076	0.0686402
4930556J24Rik	0	-0.104024	-0.0448433	-0.0638116	-0.0907657	-0.0685607	-0.0749499	-0.115097	-0.0778055	-0.0728308	-0.017374	-0.0257126	-0.0438569	-0.0864031	-0.0957996	-0.0286124	-0.136135	-0.054747	-0.0343953	-0.0460949	-0.0385683	-0.0219798	-0.0894007	-0.0246112	-0.0858128	-0.114098	0.0203262	-0.0683539	-0.080706	-0.0776878
4930556L07Rik	0	0.0732607	-0.014847	0.0765395	0.073602	0.183187	0.0989331	-0.0273631	0.019345	0.0968768	0.105532	0.0815397	0.0467777	0.0453852	0.128711	0.0289714	0.0661798	0.107418	0.0527328	0.113696	0.0798588	0.0553438	0.137881	0.0646431	-0.0384797	0.0687458	0.000827123	0.059386	0.0592067	0.0549362
4930556M19Rik	0	0.035916	0.119797	0.0158765	-0.0301139	0.125846	0.130383	0.0213375	0.0530124	0.00676453	0.113152	0.0184908	0.00555378	0.0390473	0.0690384	0.068828	0.0472011	-0.000182617	-0.0354476	0.0320671	-0.0288302	0.0533732	-0.00266297	0.0849357	0.0217098	-0.147674	-0.00950061	-0.0021281	0.010212	0.0588761
4930557A04Rik	0	0.0684967	0.0487046	0.0701059	0.0324709	0.0704426	0.0516883	0.0491569	0.0957331	-0.0471173	0.0489513	0.0601528	0.00419265	0.066925	0.0199421	0.0315758	0.0233321	0.0803738	0.11773	0.0571973	0.0471297	0.060323	0.0450893	0.1476	-0.00576174	0.0382323	0.127866	0.120587	0.0816632	0.0702777
4930558K02Rik	0	-0.00521405	-0.0320253	-0.0852461	-0.0782074	-0.0698159	-0.0718691	0.0262918	-0.01788	-0.0291664	-0.0669397	-0.047438	-0.0250702	-0.00509974	0.0112309	-0.0561897	-0.0401105	-0.0909903	0.0170386	-0.00549113	0.033857	-0.0551923	0.00153642	0.028085	-0.0161831	-0.044286	-0.0286572	-0.028637	-0.0156796	-0.0313427
4930562A09Rik	0	-0.0484269	-0.0430905	-0.0823694	-0.0519729	0.0273256	-0.061945	-0.00804611	-0.0110431	-0.0266316	0.0383727	-0.0158245	0.0125511	-0.00648869	-0.1424	-0.0257697	0.0117527	-0.0388539	-0.169953	-0.121338	-0.0223525	-0.0389042	0.0330973	-0.0445974	-0.0244363	-0.0842207	-0.0141873	-0.0403998	-0.0292338	-0.0701105
4930562F07Rik	0	0.0428467	-0.0223544	0.0207239	0.0748836	0.00876808	0.025168	-0.0148904	0.0752202	0.069533	0.103495	0.110898	0.0810712	0.0453669	0.0130588	0.121668	0.153507	0.0366817	0.0700776	0.0312724	-0.00023615	0.0862476	0.100399	0.0871589	-0.0161548	0.0158562	0.108261	-0.0281877	0.0606795	0.158031
4930563D23Rik	0	0.0501895	-0.0460611	-0.0236672	-0.0397805	-0.0308952	-0.00606699	-0.111949	0.0204513	-0.00595001	0.0108142	-0.0509612	-0.0195587	0.0447985	0.0147153	-0.0083847	-0.0201511	0.0350478	-0.0338173	0.0562233	-0.0699742	-0.0428925	-0.045994	-0.0741104	-0.0860828	0.00542605	-0.00278368	-0.0215901	-0.0650878	0.0302748
4930563E22Rik	0	0.0393443	-0.0651848	-0.024771	-0.0877515	-0.0182253	0.0323719	-0.0452319	-0.136681	-0.0527378	-0.0856957	-0.116646	-0.0817789	-0.0658748	-0.0688791	-0.0300066	-0.061573	-0.0610806	-0.160554	-0.0550946	-0.0256079	-0.081523	-0.0859482	-0.0334547	-0.0540178	-0.0358351	-0.0437234	-0.0491026	-0.0723666	-0.0510606
4930563E22Rik	0	-0.0181485	-0.0659794	-0.0145823	-0.0305164	-0.0742985	-0.0640392	-0.117603	-0.0132373	-0.0048084	0.0153313	0.00353977	0.00428329	-0.0227345	-0.0250321	-0.026293	-0.028379	-0.0837751	-0.0341164	-0.0240173	-0.0245034	-0.0638814	0.0410232	0.0735212	0.00914895	0.00551677	-0.0253943	-0.044736	-0.0217261	0.0459791
4930563F08Rik	0	0.0262458	-0.00446919	0.0470365	0.0910555	0.00156253	0.0202224	0.0684337	0.060162	-0.0725484	-0.0389103	0.0195106	0.0629874	0.0860456	0.0245786	0.0529439	-0.013186	0.0315472	0.0283478	0.0762999	-0.0198548	0.0724485	0.0260571	0.0366414	0.091791	-0.0303352	0.0746914	-0.0121069	-0.0136452	0.0391238
4930563I02Rik	0	-0.0222853	0.00480343	0.0245326	0.0601961	-0.0132056	0.0163276	0.0396832	-0.0367411	-0.0349115	0.0191438	0.0043882	0.030941	0.00734095	0.0738437	0.0173043	0.0208731	0.0458264	0.012285	0.0617342	-0.0165235	0.0229994	-0.033031	0.0381509	-0.0867109	0.0269948	0.0730968	0.0427265	-0.000186206	-0.0167645
4930564C03Rik	0	0.0733391	0.127161	0.0851191	0.146367	0.0833271	0.114906	0.125031	0.0911685	0.118754	0.0879503	0.0755864	0.0891767	0.0869109	0.10347	0.123904	0.0653533	0.0573979	0.103462	0.148449	0.143095	0.159343	0.141588	0.0825849	0.108801	0.106172	0.11899	0.113609	0.0758037	0.0945272
4930565A17	0	0.00748518	-0.0226983	-0.0043109	-0.00310345	0.0109203	-0.0298063	0.00777858	0.0143282	0.0287047	-0.0305248	-0.0113027	0.0236329	-0.00773201	-0.0128699	-0.0200449	-0.0423458	-0.00420621	-0.0426366	0.049662	-0.0570289	0.0130931	-0.00211251	0.00928651	0.0121967	-0.0389323	-0.056231	0.00719652	-0.0147316	-0.00580206
4930565D16Rik	0	0.0650314	0.0948967	0.0679444	0.104202	0.113678	0.108697	0.0818515	0.145451	0.125299	0.146241	0.154731	0.110809	0.100965	0.130833	0.148113	0.15497	0.187721	0.129295	0.470038	0.114994	0.170513	0.076864	0.254218	0.201192	0.0819956	0.194767	0.211762	0.228218	0.197372
4930568D16Rik	0	0.0569017	0.084324	0.0667024	-0.01796	0.00148726	0.0148517	-0.0290716	0.0305187	0.00527236	0.00976076	-0.0228154	0.0194759	0.0427885	0.100994	0.00411903	-0.0143559	0.0486826	0.064895	0.0906476	0.044531	0.0456569	0.0226599	0.0411805	0.0512367	-0.012909	-0.0233632	0.0749161	0.0457477	0.018445
4930568G15Rik	0	0.0447479	0.0440106	0.0379933	-0.0234355	-0.00202168	0.0607471	-0.00252188	0.0403717	0.102931	-0.0453256	0.0428465	-0.0118616	-0.016244	-0.016844	0.117376	-0.0193489	0.0487663	-0.063424	0.031319	0.0298411	-0.053143	-0.00185926	0.0242326	0.0622698	0.0638923	0.058522	0.064745	-0.085135	-0.00296645
4930569F06Rik	0	0.0905509	-0.0267135	0.110833	0.0616448	0.0586889	0.00422586	0.0423886	-0.0166717	0.127242	0.0632244	0.0272686	0.0401662	0.0694902	0.0783958	0.0443908	0.0667343	0.0967655	0.0278138	0.0448209	-0.0627234	0.0583865	0.0531479	0.0890155	-0.0834563	-0.0603477	-0.0484769	0.0291831	0.0951497	0.0627455
4930572J05Rik	0	-0.164224	-0.168141	-0.393701	-0.0768207	-0.130199	-0.190951	-0.359062	-0.374069	-0.37425	-0.349625	-0.280666	-0.329586	-0.456182	-0.270239	-0.35854	-0.371602	-0.44716	-0.78262	-0.68018	-0.850311	-0.630095	-0.514858	-0.61156	-0.658973	-0.542477	-0.540721	-0.558092	-0.501269	-0.710502
4930572J05Rik	0	0.00361493	0.014516	-0.0158411	-0.0315346	0.00450409	0.00536256	-0.0295583	-0.0244473	-0.0486724	-0.0448978	-0.0221432	0.00606145	-0.0514596	-0.0778357	-0.0147228	-0.0395109	0.0133358	-0.0423411	-0.0750611	-0.0100186	-0.0764551	0.00445205	-0.0515866	-0.0740888	-0.00475125	-0.0860509	-0.00466691	-0.0521521	-0.00783155
4930572J05Rik	0	-0.0686621	-0.11168	-0.00858888	-0.00879457	-0.00171119	-0.0401445	0.0252551	0.00463718	-0.0183634	-0.00106366	-0.030123	-0.0293815	-0.067849	0.0526509	0.00665478	-0.0186813	-0.0676279	-0.0260743	-0.0367766	0.0403001	0.043719	-0.0241136	-0.0052561	-0.0190559	-0.0820301	0.0218073	0.0345175	-0.0220019	-0.0408549
4930578C19Rik	0	0.0236315	0.0612415	-0.0159794	-0.0458838	-0.00831007	-0.0556555	0.0981124	0.037055	0.0326611	0.0747395	-0.00957029	0.0624301	0.118611	0.0980018	0.0718137	0.0839789	0.0178298	-0.0829619	0.12227	-0.021821	0.00702296	0.0411658	0.122838	0.00322484	-0.0155029	-0.00832797	-0.0575198	0.0164252	-0.0342485
4930578I06Rik	0	0.00154773	0.00835341	-0.0188415	0.0671322	-0.0488576	-0.0414598	-0.0438579	-0.027305	0.0262999	-0.0102081	-0.00614327	0.0510894	0.0289676	-0.0458272	0.058628	0.0603911	0.029353	0.0523487	0.260421	-0.00394625	0.0226315	0.0120054	-0.0487323	-0.0509368	-0.0216313	0.0380801	0.0619619	-0.0600832	-0.0297988
4930578I07Rik	0	0.0762101	0.0471068	-0.0231326	0.0108744	0.134898	0.0902441	0.0705629	0.0547385	0.0589334	0.0721992	0.0835186	0.110243	0.0869449	-0.0130374	0.127115	0.088544	0.0648086	0.0447394	0.0824567	0.0214393	0.0111904	0.103893	0.0547917	0.0759536	0.015622	0.0629832	0.0932294	0.0825286	0.0704793
4930578N16Rik	0	0.0497066	0.0145786	0.0808048	-0.049598	0.0208237	-0.0202859	0.0705534	0.0126587	-0.0114367	0.0221923	-0.0261198	0.0621099	0.0314528	0.0176013	0.0157205	0.0227207	0.0379562	0.016292	0.113037	0.0613705	0.058482	0.00966672	0.0244346	-0.0276884	0.0194805	0.0531634	0.140474	-0.0296938	0.0420554
4930578N16Rik	0	-0.0375137	0.0466147	-0.0223941	-0.00409935	0.00929398	0.0134958	0.0689085	0.084881	0.056624	-0.0334971	-0.016949	0.122182	0.0337515	0.0308623	-0.0203665	0.0489081	-0.0149942	0.0283939	0.0222761	0.0249454	0.0539503	-0.0167773	0.0787843	-0.00447631	0.0331392	-0.0608101	0.0466047	0.0574272	-0.0518789
4930578N18Rik	0	0.00450679	-0.00222223	-0.0563546	-0.0904502	-0.0483005	-0.0535767	0.00682812	-0.0754889	0.015394	-0.0562556	-0.0340439	-0.00130843	-0.0487462	-0.0133189	-0.0411703	-0.0651565	-0.0608786	-0.0752866	-0.0820743	-0.0580632	-0.0375777	-0.0112943	0.0229244	-0.0497918	-0.0350459	-0.077764	-0.0753878	-0.0587915	-0.0134884
4930579C15Rik	0	-0.0534129	0.0349802	-0.0507318	-0.0910066	-0.0443889	-0.0268342	0.0362252	-0.0135198	-0.0699066	-0.00745269	-0.0604705	0.0637408	0.0290728	-0.0534129	-0.0179484	0.0287266	-0.0864481	0.0343068	-0.0268342	-0.015731	-0.0372286	0.0494219	0.0157361	-0.0426462	0.0956336	-0.0744493	-0.0463522	-0.00308109	0.00263932
4930579G22Rik	0	-0.0577928	-0.0969741	-0.0454517	-0.0874129	-0.0531924	-0.0303709	-0.0396606	-0.0973104	-0.00311801	-0.0781118	-0.0802958	-0.00148472	-0.0571933	-0.104125	-0.0172553	0.0383633	-0.0125872	-0.139561	-0.0342786	-0.019898	-0.0742851	-0.0471605	-0.0717731	-0.04565	-0.12606	-0.0873192	-0.0709454	-0.0828773	-0.0558592
4930579G24Rik	0	-0.011346	-0.046429	-0.0063151	-0.0779781	0.0642242	0.0239234	-0.061142	-0.0737098	-0.0466023	-0.161354	-0.0257925	-0.0879023	-0.0697587	-0.122438	-0.0769379	-0.0710206	0.00399777	-0.0385549	-0.213031	-0.0685375	-0.0860997	-0.0527601	-0.0163674	-0.0509384	-0.122682	-0.0932501	-0.0794227	-0.135234	-0.0119971
4930579K19Rik	0	0.0393468	0.0646084	0.0758786	0.0629768	0.0456645	0.0323522	0.0546979	0.159511	0.0761946	0.016273	-0.00654071	0.10682	-0.0514411	0.0491421	0.0385445	0.0404218	0.0403044	0.0787525	-0.00251193	0.075815	0.0158896	0.0316371	0.0405941	0.0377627	0.0121852	0.093901	0.0282332	0.0153159	0.0216261
4930581F22Rik	0	-0.091936	-0.0347838	0.00297284	0.0491103	-0.0290603	0.0360373	-0.0269153	-0.00527942	-0.00849763	0.00154664	-0.0273915	-0.000494839	-0.0483585	0.0256714	-0.0568164	-0.0268224	-0.0548436	0.00772726	0.104696	-0.102836	-0.000911729	0.0405813	0.0284085	-0.0694262	0.00842216	0.012775	-0.0847232	-0.0274558	0.0687246
4930583I09Rik	0	-0.0574668	-0.0316552	-0.0486053	-0.0576656	-0.00566168	0.0457625	-0.0125978	-0.0665331	-0.0432317	0.0382033	-0.0852572	-0.020101	-0.00627521	-0.041616	-0.00265934	0.0131305	-0.0116083	0.00524425	-0.0305305	-0.0303821	-0.040238	-0.0246387	-0.0145994	-0.0325841	-0.0177927	-0.0919978	-0.0123962	-0.0334682	-0.0271162
4930583K01Rik	0	0.0845493	0.109962	0.0677949	0.08354	0.108796	0.0795125	0.083983	0.134216	0.0845554	0.14933	0.00920515	0.136703	0.105328	0.112641	0.125044	0.0796737	0.131899	0.0941542	0.157069	0.184664	0.0778364	0.106488	0.0993995	0.0912114	0.0626285	0.112943	0.104952	0.0616798	0.0847428
4930584F24Rik	0	-0.0195129	-0.0282649	0.0369166	0.0358003	0.00351178	-0.0245987	0.0376336	-0.0121454	0.000331634	-0.0183066	-0.00504989	-0.0542604	0.0026555	0.0685948	0.0223546	-0.0172374	-0.0124544	0.0358859	-0.00430079	0.0215747	0.000888146	0.0105711	-0.0460049	0.0665434	0.0387065	0.0228318	0.152137	0.0512825	0.096597
4930588N13Rik	0	0.048639	-0.00294669	0.0961236	0.0954242	0.0631089	0.103704	0.0416909	0.0394501	0.108644	0.137377	0.0546154	0.0421929	0.0662251	0.0409885	0.0445694	0.129881	0.0829037	0.115058	0.0993394	0.0738004	0.0965066	0.0808676	0.0661379	0.125756	0.0636157	0.0589972	0.140381	0.145493	0.0702115
4930588N13Rik	0	0.033318	-0.0121537	0.0136301	0.0694653	-0.0127479	0.00284188	-0.0393311	-0.00245214	0.0194539	0.00271236	0.00906185	0.0652193	0.0512756	0.00256173	-0.00935584	-0.0725148	0.00836809	-0.0505754	0.00310461	-0.00252847	-0.0308153	-0.0193929	0.0146105	0.0283284	0.00480447	-0.042986	0.037216	0.00280201	0.0108771
4930590J08Rik	0	-0.0758338	-0.0944895	-0.082736	-0.0554364	-0.113696	-0.0905156	-0.0528217	-0.0160048	-0.119254	-0.121534	-0.15028	-0.0590987	-0.0463895	-0.0869945	-0.0519469	-0.0531938	-0.126203	-0.00724247	-0.115204	-0.0132215	-0.0662717	-0.0649915	-0.0711108	-0.0995374	-0.0955555	-0.0821293	-0.0434036	-0.162439	-0.0204569
4930594M22Rik	0	0.0328201	-0.0138396	0.0256869	0.013836	0.0405879	-0.0120073	-0.161226	-0.0047299	-0.02096	0.0919975	-0.0174316	-0.0275043	0.0529709	-0.0329163	-0.050567	0.027762	0.079974	-0.141566	-0.00413734	0.174076	0.00864522	-0.0219731	0.0609221	0.012889	0.011367	-0.0805784	-0.0155441	0.0725099	-0.0646074
4930595M18Rik	0	0.00364266	0.075281	-0.0121311	-0.0294303	0.0581026	-0.00738095	-0.002215	-0.0114258	0.0654123	0.0175191	0.0886572	0.035312	-0.0295977	-0.0192199	0.0683279	0.0271853	0.0255905	0.0915108	0.0397993	0.0779415	0.0379943	0.0538726	0.0493882	0.027167	0.168039	0.101869	0.0638674	0.0803008	0.0460693
4930596D02Rik	0	0.00265648	0.0284558	-0.0309229	-0.0657784	-0.106203	-0.110892	-0.125132	-0.0258095	-0.0205469	-0.0485284	-0.0466083	-0.0627578	0.0253906	-0.0917418	-0.10802	-0.0258603	0.0159091	-0.0784626	-0.0685802	0.00520201	-0.0992559	-0.0872021	-0.0456672	-0.0478837	-0.0271002	-0.0102101	-0.0519543	-0.0417517	0.000779208
4930597O21Rik	0	0.0746262	0.0117317	0.0222785	-0.00618716	0.0614141	0.0486539	0.07196	0.0190863	0.0723784	0.00307136	0.070246	0.0696227	-0.0495393	0.0180935	-0.0203603	0.0595674	-0.0469244	-0.00826758	0.015299	0.0162822	0.0187342	0.0517095	0.0505241	-0.00723143	-0.0409128	0.00942905	0.0487318	0.108655	0.0605375
4931406B18Rik	0	-0.03613	-0.109165	-0.113602	-0.0670158	-0.106715	-0.0610946	-0.0652594	-0.126762	-0.0946394	-0.138351	-0.130196	-0.0978685	-0.124381	-0.109839	-0.0600628	-0.109609	-0.0436439	-0.121302	-0.0445638	-0.146104	-0.0370139	-0.0447092	-0.144955	-0.137389	-0.0644368	-0.111616	-0.0761753	-0.0923875	-0.100365
4931406C07Rik	0	-0.0270837	-0.0642105	-0.120048	-0.111717	-0.00389951	-0.0702025	-0.0285642	-0.0232886	-0.0912134	-0.0408112	0.0188899	0.00600994	-0.0465074	-0.0945642	-0.119262	-0.073564	0.132772	-0.0674853	-0.319746	-0.208954	-0.155554	-0.0978472	-0.0764491	-0.0924957	-0.155299	-0.105563	-0.143782	-0.196727	-0.246945
4931406H21Rik	0	0.0567709	0.0404676	0.0313233	0.0219729	-0.0155802	0.0377072	0.06543	0.0607765	0.0865648	-0.0112159	-0.0272346	-0.00685814	0.0251787	0.0390431	0.0488259	-0.0215156	0.00745294	0.0803928	-0.00291887	-0.0222166	-0.0906468	-0.00259653	-0.00287579	0.011843	0.00143875	0.0435515	0.0204862	-0.0355949	0.0370335
4931406P16Rik	0	0.0666985	-0.119635	0.0910263	0.0900705	0.0603013	-0.0641529	-0.0302899	0.0884556	0.0603013	-0.0804969	-0.0990784	-0.00117225	0.0443094	0.0878424	0.165411	0.203035	0.118506	0.151699	-0.896037	0.375697	0.297719	0.204041	0.204297	0.0729532	0.437935	0.533117	0.480952	0.362646	0.128536
4931408A02Rik	0	0.0692729	0.0693297	0.0163465	-0.0636329	-0.0822765	-0.0235001	-0.0471497	-0.00436679	0.0412769	-0.0178411	-0.0324702	-0.0834829	0.0223075	0.00506088	-0.0235888	-0.0394589	-0.0130798	-0.0552142	-0.0271741	0.0327451	-0.011771	0.0236317	0.0030608	0.0969963	0.0136806	-0.0020687	-0.0184473	-0.000422734	0.0743778
4931408A02Rik	0	-0.0195366	0.0078046	-0.0127031	0.0413372	0.118845	0.0587571	0.0348622	-0.0312099	0.0884651	0.0688257	0.122168	0.0378616	-0.037039	0.0707831	0.010565	0.035107	0.0310434	-0.0413123	0.0708543	-0.014101	0.107888	0.0131965	0.00163906	0.0158709	-0.00510117	0.00514881	0.0914781	0.0258716	0.0080792
4931408C20Rik	0	-0.00496146	0.00402286	0.0104187	-0.061529	-0.00252038	-0.0258065	-0.0657218	0.0286736	-0.0163092	-0.090911	0.018957	-0.0317071	-0.00658711	-0.0475211	-0.0409392	0.00164088	-0.0250645	0.0191591	-0.0532539	0.0227967	-0.068662	-0.0253357	0.0165069	-0.0248228	-0.0355034	0.00215281	0.0725297	0.0258279	-0.0262567
4931408C20Rik	0	-0.031695	0.0144096	-0.00656173	-0.0291131	-0.117858	-0.104615	0.010204	-0.0188577	0.0343853	-0.00769701	-0.0569977	-0.0701879	-0.0608083	-0.0128186	-0.0243511	-0.0587915	-0.00451331	-0.0110103	0.030418	-0.0677672	-0.0389638	-0.0859147	-0.0386685	-0.0280332	-0.0301633	-0.0640979	-0.0782859	-0.0689207	-0.0935393
4931409K22Rik	0	-0.0206183	-0.103408	0.0208812	-0.102383	-0.0739952	-0.0111691	-0.0564642	-0.0145093	-0.0583626	-0.072269	-0.0767598	0.0616643	0.00700373	-0.0229238	0.0325654	0.0362884	-0.0856677	-0.0377223	0.00386009	0.0185221	-0.0287728	-0.0207876	0.0321605	-0.0713148	-0.0424977	-0.0634157	-0.0154878	-0.105183	-0.040757
4931414P19Rik	0	0.0256506	0.000155196	0.0807548	0.0469162	-0.0389208	0.0543597	-0.0421956	-0.00337338	0.0124327	0.121391	0.000447575	0.149385	-0.0536808	-0.0736855	-0.0177845	0.0126933	0.0269736	0.012821	0.0290805	0.0408167	0.0653225	0.0916747	0.0421098	0.0260975	0.0641612	0.0695785	0.0552394	0.0347085	-0.00475836
4931417E11Rik	0	0.00710871	0.0684012	0.0238603	0.0773496	0.0906537	-0.0143207	-0.0664975	0.0198943	0.0179693	0.0402482	0.0161243	-0.0649427	0.0576092	0.0116428	0.034243	0.0242744	-0.0169943	0.113389	0.0554339	0.0195601	-0.0158148	0.0466941	0.0391482	0.0449346	0.0399712	-0.000641302	0.0347001	0.0858554	0.0674421
4931417G12Rik	0	0.0975321	0.0830741	0.0829512	0.037237	0.0936445	0.0622638	0.00485686	0.00798198	0.102827	0.121058	0.0561451	0.0527673	0.0495557	0.129162	0.0497269	0.0751252	0.0842515	0.0246553	0.366568	0.029895	0.0701174	0.109347	0.0664673	0.132789	0.132501	0.0475938	0.0868752	0.0444526	0.0989323
4931417G12Rik	0	-0.0614678	0.0358063	-0.0277888	0.00805572	-0.0828845	0.0528857	-0.0314326	-0.0110796	-0.0276913	-0.0217964	0.0348262	0.024314	-0.0387443	0.00155546	0.0239223	-0.0203016	0.000243726	-0.0446954	0.036014	0.00587176	-0.0116275	0.00885463	-0.0686559	-0.0222903	-0.0357826	-0.0861425	-0.00844035	0.00275206	-0.0509647
4931419H13Rik	0	-0.0846637	-0.0139273	0.0819329	0.103376	0.0238375	0.0133821	-0.0078638	0.036838	0.0571351	0.0729684	0.117974	0.0454975	-0.0334877	0.0451908	0.0502042	0.0989957	0.0841419	-0.0798594	0.102529	0.0331796	-0.112732	0.0308684	0.0302827	-0.0174609	-0.146613	0.02681	0.0471607	0.0504102	0.0497202
4931422A03Rik	0	0.126689	0.0429851	0.0853253	0.0436319	0.0658008	0.0487086	0.0695982	0.0276437	0.0346946	-0.0113233	0.0511373	0.0565373	0.0258732	0.0926175	-0.0135393	0.0724674	0.0450609	0.0668685	-0.01926	0.0299171	0.0459066	0.0145532	0.00338765	0.123289	0.0424574	0.0697823	0.0949885	0.0463459	0.0853652
4931423N10Rik	0	-0.028284	-0.0108006	-0.0234655	-0.0308823	-0.0353668	-0.0571578	-0.051756	-0.0223965	-0.00645926	-0.0334491	-0.0480579	-0.042922	-0.0868439	-0.031814	-0.00467065	-0.0336964	-0.0332434	-0.0915858	-0.0317764	-0.058753	0.0418989	-0.0431917	-0.0312705	0.00494456	-0.0550831	-0.0199608	-0.011018	-0.0426361	0.0533614
4931428F04Rik	0	0.0556675	0.172664	0.0701962	0.033124	0.0189824	0.102442	0.1447	0.0699587	0.00466415	0.0307024	0.154235	0.0973545	0.0438642	0.0754833	-0.0101049	0.0626857	0.0310943	-0.00745164	-0.106393	-0.0409707	0.00312342	-0.0413545	-0.0435049	0.0696034	0.0441926	-0.0156799	-0.0072166	-0.0412131	-0.15298
4931428F04Rik	0	-0.036563	0.0519583	-0.000693477	-0.0119856	0.030322	0.0241569	0.00986557	0.0756126	0.0665229	0.113635	0.0673712	0.114538	-0.00886914	0.0308288	0.0146949	0.0385134	0.0431651	0.0191737	0.110481	0.0409773	0.0859718	0.0235787	0.0488688	-0.015569	-0.0187851	0.00347182	-0.0157124	0.0690098	0.0171125
4931428F04Rik	0	0.0511441	0.0318612	0.0227149	0.0288732	0.00322798	0.088385	-0.00480602	0.0737179	-0.0177399	0.0753775	0.0682077	-0.00189696	-0.00916307	0.0306787	-0.0310747	0.00528955	0.0709353	0.0632484	0.0126441	0.0691326	0.0657559	0.0301754	0.0342481	-0.00129261	0.0811524	0.0741715	-0.0273429	0.0801463	0.0423803
4931428F04Rik	0	0.141112	0.191081	0.13406	0.0886975	0.0603605	0.197084	0.182481	0.132422	0.0835906	0.174662	0.179431	0.205221	0.158345	0.109094	0.0461773	0.117299	0.0722129	0.0256486	-0.0546345	-0.0189596	0.0118205	0.0200411	0.100598	0.0760873	-0.0625415	0.159379	-0.00762981	0.0338522	-0.0264693
4931428L18Rik	0	0.0241941	-0.0704347	0.0835833	-0.00236308	-0.0349158	-0.0313512	-0.0122136	0.0280025	0.00932284	0.00509785	-0.0108226	-0.0947219	-0.00257298	0.00873971	0.0130359	0.0708604	0.0257438	0.000733309	0.392718	0.0421152	0.0831722	0.000314338	-0.0371895	-0.0652582	0.0426838	0.0569812	-0.0109122	0.0584867	-0.0160345
[truncated: 43,978 more rows]
